# Supplementary material for: Spatial dependence in the rank-size distribution of cities – weak but not negligible
Source: PLoS One. 2021 Feb 9;16(2):e0246796. doi: 10.1371/journal.pone.0246796 (PMC7872244; doi:10.1371/journal.pone.0246796)
Supplement: S1 File — (ZIP) [file pone.0246796.s001.zip]

Archive with 14 entries (13 files):
- Data_20-16834/
- Data_20-16834/Data_simulations.xlsx
- Data_20-16834/D_cities100000_destatis_gi.xlsx
- Data_20-16834/D_LUZ100000_gi.xlsx
- Data_20-16834/LISA_Germany_Destatis_100000-neu.xlsx
- Data_20-16834/LISA_Germany_LUZ_100000-neu.xlsx
- Data_20-16834/LISA_Slovenia_10000-neu.xlsx
- Data_20-16834/LISA_Slovenia_VIIRS-upper.xlsx
- Data_20-16834/LISA_UK_100000-neu.xlsx
- Data_20-16834/LISA_US_100000-neu.xlsx
- Data_20-16834/Slovenia_10000_gi.xlsx
- Data_20-16834/Slovenia_VIIRS_gi.xlsx
- Data_20-16834/uk_UZ100000_gi.xlsx
- Data_20-16834/usa_UZ100000_gi.xlsx
