# Supplementary material for: Spatial dependence in the rank-size distribution of cities – weak but not negligible
Source: PLoS One. 2021 Feb 9;16(2):e0246796. doi: 10.1371/journal.pone.0246796 (PMC7872244; doi:10.1371/journal.pone.0246796)
Supplement: S1 File — (ZIP) [file pone.0246796.s001.zip › Data_20-16834/Data_simulations.xlsx]

## Sheet: Tabelle1
Simulation 1							Simulation 2							Simulation 3									Simulation 4
Area	Rank	LNArea	LNRank	BX	BY		Area	Rank	LNArea	LNRank	BX	BY		Area	Rank	LNArea	LNRank	BX0	BY0	BX	BY		Area	Rank	LNArea	LNRank	BX	BY
126.94	1	4.84371	0	18.8303	198.514		126.94	1	4.84371	0	106.555	338.484		126.94	1	4.84371	0	18.8303	198.514	37.6606	397.029		126.94	1	4.84371	0	81.6725	248.387
103.958	2	4.64399	0.693147	37.9245	174.84		103.958	2	4.64399	0.693147	98.3039	336.62		103.958	2	4.64399	0.693147	37.9245	174.84	75.8489	349.68		103.958	2	4.64399	0.693147	78.1512	212.459
48.0616	3	3.87248	1.09861	66.4992	257.306		48.0616	3	3.87248	1.09861	97.6154	308.548		48.0616	3	3.87248	1.09861	66.4992	257.306	132.998	514.611		48.0616	3	3.87248	1.09861	69.8321	176.344
28.6731	4	3.35596	1.38629	66.2122	226.035		28.6731	4	3.35596	1.38629	88.4566	301.2		28.6731	4	3.35596	1.38629	66.2122	226.035	132.424	452.07		28.6731	4	3.35596	1.38629	68.4154	182.098
28.5424	5	3.35139	1.60944	49.9991	225.54		28.5424	5	3.35139	1.60944	88.22	301.169		28.5424	5	3.35139	1.60944	49.9991	225.54	99.9982	451.079		28.5424	5	3.35139	1.60944	66.9533	220.003
23.7764	6	3.16869	1.79176	52.0238	251.734		23.7764	6	3.16869	1.79176	85.1595	294.003		23.7764	6	3.16869	1.79176	52.0238	251.734	104.048	503.468		23.7764	6	3.16869	1.79176	65.0174	205.548
21.4676	7	3.06655	1.94591	45.8942	227.275		21.4676	7	3.06655	1.94591	80.0047	293.469		21.4676	7	3.06655	1.94591	45.8942	227.275	91.7884	454.549		21.4676	7	3.06655	1.94591	64.1577	199.733
17.8048	8	2.87947	2.07944	77.13	215.067		17.8048	8	2.87947	2.07944	79.9455	288.102		17.8048	8	2.87947	2.07944	77.13	215.067	154.26	430.135		17.8048	8	2.87947	2.07944	62.2032	199.249
16.355	9	2.79453	2.19722	21.7068	192.656		16.355	9	2.79453	2.19722	78.7707	277.746		16.355	9	2.79453	2.19722	21.7068	192.656	43.4137	385.312		16.355	9	2.79453	2.19722	61.759	201.074
15.7167	10	2.75472	2.30259	57.2439	239.716		15.7167	10	2.75472	2.30259	77.1572	277.369		15.7167	10	2.75472	2.30259	57.2439	239.716	114.488	479.432		15.7167	10	2.75472	2.30259	61.2439	232.375
11.5008	11	2.44241	2.3979	34.7689	308.548		11.5008	11	2.44241	2.3979	77.13	272.636		11.5008	11	2.44241	2.3979	34.7689	308.548	69.5377	617.097		11.5008	11	2.44241	2.3979	55.3882	223.756
10.5364	12	2.35483	2.48491	60.4662	301.2		10.5364	12	2.35483	2.48491	76.9654	270.886		10.5364	12	2.35483	2.48491	60.4662	301.2	120.932	602.401		10.5364	12	2.35483	2.48491	55.0654	230.611
10.2826	13	2.33046	2.56495	31.9748	293.469		10.2826	13	2.33046	2.56495	76.7633	268.279		10.2826	13	2.33046	2.56495	31.9748	293.469	63.9496	586.938		10.2826	13	2.33046	2.56495	55.0114	247.094
8.0727	14	2.08849	2.63906	29.2986	216.711		8.0727	14	2.08849	2.63906	76.7019	264.492		8.0727	14	2.08849	2.63906	29.2986	216.711	58.5971	433.423		8.0727	14	2.08849	2.63906	54.0823	231.378
8.03692	15	2.08405	2.70805	40.2213	201.483		8.03692	15	2.08405	2.70805	76.0464	260.588		8.03692	15	2.08405	2.70805	40.2213	201.483	80.4426	402.967		8.03692	15	2.08405	2.70805	53.9113	251.692
7.96789	16	2.07542	2.77259	68.843	238.629		7.96789	16	2.07542	2.77259	73.5017	260.35		7.96789	16	2.07542	2.77259	68.843	238.629	137.686	477.257		7.96789	16	2.07542	2.77259	53.7047	226.232
7.72994	17	2.0451	2.83321	53.4168	143.399		7.72994	17	2.0451	2.83321	72.8711	257.306		7.72994	17	2.0451	2.83321	53.4168	143.399	106.834	286.798		7.72994	17	2.0451	2.83321	53.0414	197.633
6.76871	18	1.91231	2.89037	47.5232	148.975		6.76871	18	1.91231	2.89037	72.2345	257.131		6.76871	18	1.91231	2.89037	47.5232	148.975	95.0464	297.951		6.76871	18	1.91231	2.89037	51.8799	212.126
6.54403	19	1.87855	2.94444	55.4664	192.184		6.54403	19	1.87855	2.94444	69.0636	255.959		6.54403	19	1.87855	2.94444	55.4664	192.184	110.933	384.367		6.54403	19	1.87855	2.94444	49.334	203.217
6.06036	20	1.80177	2.99573	36.0473	207.468		6.06036	20	1.80177	2.99573	68.843	255.312		6.06036	20	1.80177	2.99573	36.0473	207.468	72.0947	414.936		6.06036	20	1.80177	2.99573	48.9197	222.636
5.83034	21	1.76308	3.04452	51.3982	143.705		5.83034	21	1.76308	3.04452	67.9603	252.447		5.83034	21	1.76308	3.04452	51.3982	143.705	102.796	287.41		5.83034	21	1.76308	3.04452	48.6755	231.574
5.73802	22	1.74711	3.09104	35.0277	248.134		5.73802	22	1.74711	3.09104	67.4896	252.152		5.73802	22	1.74711	3.09104	35.0277	248.134	70.0554	496.267		5.73802	22	1.74711	3.09104	48.5823	211.794
5.48285	23	1.70163	3.13549	36.6298	252.447		5.48285	23	1.70163	3.13549	67.3564	251.907		5.48285	23	1.70163	3.13549	36.6298	252.447	73.2596	504.895		5.48285	23	1.70163	3.13549	48.5023	229.478
5.12686	24	1.63449	3.17805	58.1356	171.43		5.12686	24	1.63449	3.17805	66.4992	251.734		5.12686	24	1.63449	3.17805	58.1356	171.43	116.271	342.86		5.12686	24	1.63449	3.17805	47.5179	229.675
5.1035	25	1.62993	3.21888	29.6321	122.698		5.1035	25	1.62993	3.21888	66.2926	248.134		5.1035	25	1.62993	3.21888	29.6321	122.698	59.2643	245.397		5.1035	25	1.62993	3.21888	47.2728	205.476
4.87018	26	1.58313	3.2581	52.2146	272.636		4.87018	26	1.58313	3.2581	66.2122	247.07		4.87018	26	1.58313	3.2581	52.2146	272.636	104.429	545.272		4.87018	26	1.58313	3.2581	46.2029	214.167
4.78844	27	1.56621	3.29584	14.1127	161.931		4.78844	27	1.56621	3.29584	66.0159	246.231		4.78844	27	1.56621	3.29584	14.1127	161.931	28.2255	323.861		4.78844	27	1.56621	3.29584	46.0944	221.422
4.75814	28	1.55986	3.3322	33.3903	203.105		4.75814	28	1.55986	3.3322	64.7516	244.08		4.75814	28	1.55986	3.3322	33.3903	203.105	66.7806	406.209		4.75814	28	1.55986	3.3322	46.0056	187.492
4.70896	29	1.54947	3.3673	32.2269	235.686		4.70896	29	1.54947	3.3673	63.3658	240.59		4.70896	29	1.54947	3.3673	32.2269	235.686	64.4538	471.371		4.70896	29	1.54947	3.3673	45.4122	199.19
4.23041	30	1.4423	3.4012	53.9085	184.561		4.23041	30	1.4423	3.4012	63.1569	239.716		4.23041	30	1.4423	3.4012	53.9085	184.561	107.817	369.121		4.23041	30	1.4423	3.4012	45.1427	210.12
4.22764	31	1.44164	3.43399	42.4859	192.932		4.22764	31	1.44164	3.43399	62.9671	238.629		4.22764	31	1.44164	3.43399	42.4859	192.932	84.9719	385.864		4.22764	31	1.44164	3.43399	44.9146	219.879
4.18535	32	1.43159	3.46574	44.2088	277.369		4.18535	32	1.43159	3.46574	62.3273	235.905		4.18535	32	1.43159	3.46574	44.2088	277.369	88.4175	554.739		4.18535	32	1.43159	3.46574	44.7586	202.851
4.16204	33	1.42601	3.49651	67.9603	268.279		4.16204	33	1.42601	3.49651	61.7993	235.686		4.16204	33	1.42601	3.49651	67.9603	268.279	135.921	536.557		4.16204	33	1.42601	3.49651	44.2884	200.023
4.0846	34	1.40722	3.52636	42.1467	225.1		4.0846	34	1.40722	3.52636	60.5091	227.275		4.0846	34	1.40722	3.52636	42.1467	225.1	84.2934	450.199		4.0846	34	1.40722	3.52636	43.9086	230.757
4.02367	35	1.3922	3.55535	54.2018	172.681		4.02367	35	1.3922	3.55535	60.4662	226.035		4.02367	35	1.3922	3.55535	54.2018	172.681	108.404	345.361		4.02367	35	1.3922	3.55535	43.7875	215.611
3.88262	36	1.35651	3.58352	67.4896	149.072		3.88262	36	1.35651	3.58352	58.9879	225.54		3.88262	36	1.35651	3.58352	67.4896	149.072	134.979	298.144		3.88262	36	1.35651	3.58352	42.6213	217.729
3.87376	37	1.35423	3.61092	45.0556	177.976		3.87376	37	1.35423	3.61092	58.9662	225.1		3.87376	37	1.35423	3.61092	45.0556	177.976	90.1112	355.952		3.87376	37	1.35423	3.61092	39.3436	251.851
3.87145	38	1.35363	3.63759	8.22919	255.959		3.87145	38	1.35363	3.63759	58.72	224.902		3.87145	38	1.35363	3.63759	8.22919	255.959	16.4584	511.918		3.87145	38	1.35363	3.63759	39.3189	215.919
3.81207	39	1.33817	3.66356	45.7602	251.907		3.81207	39	1.33817	3.66356	58.4025	224.268		3.81207	39	1.33817	3.66356	45.7602	251.907	91.5204	503.815		3.81207	39	1.33817	3.66356	38.4205	220.811
3.73584	40	1.31797	3.68888	18.4755	221.381		3.73584	40	1.31797	3.68888	58.1356	221.381		3.73584	40	1.31797	3.68888	18.4755	221.381	36.9511	442.761		3.73584	40	1.31797	3.68888	36.3403	237.648
3.73442	41	1.31759	3.71357	54.1842	193.158		3.73442	41	1.31759	3.71357	57.2439	221.101		3.73442	41	1.31759	3.71357	54.1842	193.158	108.368	386.316		3.73442	41	1.31759	3.71357	35.8918	228.569
3.70821	42	1.31055	3.73767	31.0864	189.857		3.70821	42	1.31055	3.73767	55.6211	219.148		3.70821	42	1.31055	3.73767	31.0864	189.857	62.1728	379.713		3.70821	42	1.31055	3.73767	35.8165	233.657
3.69265	43	1.30634	3.7612	85.1595	294.003		3.69265	43	1.30634	3.7612	55.4664	218.628		3.69265	43	1.30634	3.7612	85.1595	294.003	170.319	588.006		3.69265	43	1.30634	3.7612	35.302	237.661
3.62233	44	1.28712	3.78419	53.7638	163.101		3.62233	44	1.28712	3.78419	55.1416	217.72		3.62233	44	1.28712	3.78419	53.7638	163.101	107.528	326.201		3.62233	44	1.28712	3.78419	34.0405	222.4
3.45267	45	1.23915	3.80666	58.72	194.795		3.45267	45	1.23915	3.80666	54.4013	216.711		3.45267	45	1.23915	3.80666	58.72	194.795	117.44	389.589		3.45267	45	1.23915	3.80666	33.8157	218.17
3.2996	46	1.1938	3.82864	76.9654	197.287		3.2996	46	1.1938	3.82864	54.2018	215.968		3.2996	46	1.1938	3.82864	76.9654	197.287	153.931	394.574		3.2996	46	1.1938	3.82864	27.7101	219.519
3.2864	47	1.18979	3.85015	46.7648	247.07		3.2864	47	1.18979	3.85015	54.1842	215.2		3.2864	47	1.18979	3.85015	46.7648	247.07	93.5296	494.139		3.2864	47	1.18979	3.85015	26.1561	229.719
3.24455	48	1.17698	3.8712	49.8208	338.484		3.24455	48	1.17698	3.8712	53.9085	215.067		3.24455	48	1.17698	3.8712	49.8208	338.484	99.6417	676.968		3.24455	48	1.17698	3.8712	25.3227	208.595
3.14484	49	1.14576	3.89182	78.7707	112.588		3.14484	49	1.14576	3.89182	53.7638	215.027		3.14484	49	1.14576	3.89182	78.7707	112.588	157.541	225.177		3.14484	49	1.14576	3.89182	18.1879	232.924
3.11503	50	1.13624	3.91202	76.7019	204.507		3.11503	50	1.13624	3.91202	53.4398	213.87		3.11503	50	1.13624	3.91202	76.7019	204.507	38.351	102.254		3.11503	50	1.13624	3.91202	14.6135	218.56
3.01548	51	1.10376	3.93183	21.7027	257.131		3.01548	51	1.10376	3.93183	53.4168	211.716		3.01548	51	1.10376	3.93183	21.7027	257.131	10.8513	128.566		3.01548	51	1.10376	3.93183	62.9671	336.62
2.63704	52	0.969658	3.95124	35.0362	57.2853		2.63704	52	0.969658	3.95124	52.2146	210.449		2.63704	52	0.969658	3.95124	35.0362	57.2853	17.5181	28.6427		2.63704	52	0.969658	3.95124	50.9575	301.169
2.36884	53	0.8624	3.97029	61.7993	145.893		2.36884	53	0.8624	3.97029	52.0238	209.536		2.36884	53	0.8624	3.97029	61.7993	145.893	30.8997	72.9463		2.36884	53	0.8624	3.97029	73.5017	288.102
2.22857	54	0.801362	3.98898	88.4566	260.35		2.22857	54	0.801362	3.98898	51.3982	207.468		2.22857	54	0.801362	3.98898	88.4566	260.35	44.2283	130.175		2.22857	54	0.801362	3.98898	60.5091	277.746
2.22387	55	0.799248	4.00733	47.5144	174.755		2.22387	55	0.799248	4.00733	50.9575	207.093		2.22387	55	0.799248	4.00733	47.5144	174.755	23.7572	87.3777		2.22387	55	0.799248	4.00733	9.13721	270.886
2.16771	56	0.773671	4.02535	47.5493	218.628		2.16771	56	0.773671	4.02535	50.4785	206.97		2.16771	56	0.773671	4.02535	47.5493	218.628	23.7747	109.314		2.16771	56	0.773671	4.02535	26.6341	264.492
1.84567	57	0.612842	4.04305	37.2056	224.902		1.84567	57	0.612842	4.04305	49.9991	205.743		1.84567	57	0.612842	4.04305	37.2056	224.902	18.6028	112.451		1.84567	57	0.612842	4.04305	32.8984	260.588
1.82497	58	0.601562	4.06044	63.1569	169.766		1.82497	58	0.601562	4.06044	49.8208	205.372		1.82497	58	0.601562	4.06044	63.1569	169.766	31.5785	84.8828		1.82497	58	0.601562	4.06044	88.4566	260.35
1.42155	59	0.351746	4.07754	19.6882	252.152		1.42155	59	0.351746	4.07754	47.5493	204.905		1.42155	59	0.351746	4.07754	19.6882	252.152	9.84408	126.076		1.42155	59	0.351746	4.07754	21.7027	257.131
1.24329	60	0.217758	4.09434	53.4398	209.536		1.24329	60	0.217758	4.09434	47.5232	204.507		1.24329	60	0.217758	4.09434	53.4398	209.536	26.7199	104.768		1.24329	60	0.217758	4.09434	46.6738	255.312
1.22353	61	0.201739	4.11087	64.7516	139.626		1.22353	61	0.201739	4.11087	47.5144	203.105		1.22353	61	0.201739	4.11087	64.7516	139.626	32.3758	69.813		1.22353	61	0.201739	4.11087	19.6882	252.152
1.20491	62	0.186405	4.12713	50.4785	235.905		1.20491	62	0.186405	4.12713	46.7807	202.061		1.20491	62	0.186405	4.12713	50.4785	235.905	25.2392	117.953		1.20491	62	0.186405	4.12713	22.2307	246.231
1.11821	63	0.111734	4.14313	76.0464	191.651		1.11821	63	0.111734	4.14313	46.7648	201.483		1.11821	63	0.111734	4.14313	76.0464	191.651	38.0232	95.8255		1.11821	63	0.111734	4.14313	76.7633	244.08
1.05587	64	0.0543651	4.15888	40.7066	204.905		1.05587	64	0.0543651	4.15888	46.6738	200.802		1.05587	64	0.0543651	4.15888	40.7066	204.905	20.3533	102.452		1.05587	64	0.0543651	4.15888	22.876	240.59
0.895227	65	-0.110678	4.17439	9.13721	270.886		0.895227	65	-0.110678	4.17439	45.8942	198.514		0.895227	65	-0.110678	4.17439	9.13721	270.886	4.56861	135.443		0.895227	65	-0.110678	4.17439	50.4785	235.905
0.854814	66	-0.156872	4.18965	66.0159	195.381		0.854814	66	-0.156872	4.18965	45.7602	197.287		0.854814	66	-0.156872	4.18965	66.0159	195.381	33.0079	97.6903		0.854814	66	-0.156872	4.18965	37.2056	224.902
0.834155	67	-0.181336	4.20469	73.5017	288.102		0.834155	67	-0.181336	4.20469	45.3774	195.381		0.834155	67	-0.181336	4.20469	73.5017	288.102	36.7509	144.051		0.834155	67	-0.181336	4.20469	88.22	224.268
0.809671	68	-0.211128	4.21951	22.0501	143.845		0.809671	68	-0.211128	4.21951	45.0556	194.795		0.809671	68	-0.211128	4.21951	22.0501	143.845	11.0251	71.9225		0.809671	68	-0.211128	4.21951	58.9662	221.101
0.789157	69	-0.236789	4.23411	32.8984	260.588		0.789157	69	-0.236789	4.23411	44.2088	193.158		0.789157	69	-0.236789	4.23411	32.8984	260.588	16.4492	130.294		0.789157	69	-0.236789	4.23411	62.3273	219.148
0.777663	70	-0.251463	4.2485	55.6211	215.2		0.777663	70	-0.251463	4.2485	42.4859	192.932		0.777663	70	-0.251463	4.2485	55.6211	215.2	27.8105	107.6		0.777663	70	-0.251463	4.2485	47.5493	218.628
0.701068	71	-0.35515	4.26268	46.6738	255.312		0.701068	71	-0.35515	4.26268	42.2216	192.656		0.701068	71	-0.35515	4.26268	46.6738	255.312	23.3369	127.656		0.701068	71	-0.35515	4.26268	26.1163	217.72
0.685069	72	-0.378235	4.27667	106.555	174.999		0.685069	72	-0.378235	4.27667	42.1467	192.184		0.685069	72	-0.378235	4.27667	106.555	174.999	53.2773	87.4997		0.685069	72	-0.378235	4.27667	16.4315	215.968
0.681187	73	-0.383918	4.29046	60.5091	277.746		0.681187	73	-0.383918	4.29046	40.7066	191.651		0.681187	73	-0.383918	4.29046	60.5091	277.746	30.2546	138.873		0.681187	73	-0.383918	4.29046	55.6211	215.2
0.666833	74	-0.405216	4.30407	24.5033	213.87		0.666833	74	-0.405216	4.30407	40.2746	191.077		0.666833	74	-0.405216	4.30407	24.5033	213.87	12.2516	106.935		0.666833	74	-0.405216	4.30407	42.2216	215.027
0.647491	75	-0.434651	4.31749	0.938315	153.588		0.647491	75	-0.434651	4.31749	40.2213	189.857		0.647491	75	-0.434651	4.31749	0.938315	153.588	0.469158	76.794		0.647491	75	-0.434651	4.31749	24.5033	213.87
0.630088	76	-0.461896	4.33073	22.876	240.59		0.630088	76	-0.461896	4.33073	39.6252	189.739		0.630088	76	-0.461896	4.33073	22.876	240.59	11.438	120.295		0.630088	76	-0.461896	4.33073	67.3564	211.716
0.606364	77	-0.500275	4.34381	45.3774	207.093		0.606364	77	-0.500275	4.34381	38.0954	184.561		0.606364	77	-0.500275	4.34381	45.3774	207.093	22.6887	103.546		0.606364	77	-0.500275	4.34381	39.6252	210.449
0.584881	78	-0.536347	4.35671	42.2216	215.027		0.584881	78	-0.536347	4.35671	37.9245	181.138		0.584881	78	-0.536347	4.35671	42.2216	215.027	21.1108	107.513		0.584881	78	-0.536347	4.35671	53.4398	209.536
0.5713	79	-0.559842	4.36945	24.3103	205.372		0.5713	79	-0.559842	4.36945	37.2056	180.07		0.5713	79	-0.559842	4.36945	24.3103	205.372	12.1552	102.686		0.5713	79	-0.559842	4.36945	45.3774	207.093
0.555406	80	-0.588056	4.38203	55.1416	172.304		0.555406	80	-0.588056	4.38203	36.6298	179.52		0.555406	80	-0.588056	4.38203	55.1416	172.304	27.5708	86.1518		0.555406	80	-0.588056	4.38203	79.9455	206.97
0.553337	81	-0.591789	4.39445	22.2307	246.231		0.553337	81	-0.591789	4.39445	36.0473	177.976		0.553337	81	-0.591789	4.39445	22.2307	246.231	11.1154	123.115		0.553337	81	-0.591789	4.39445	77.1572	205.743
0.503141	82	-0.686884	4.40672	26.6341	264.492		0.503141	82	-0.686884	4.40672	35.0362	174.999		0.503141	82	-0.686884	4.40672	26.6341	264.492	13.3171	132.246		0.503141	82	-0.686884	4.40672	24.3103	205.372
0.465399	83	-0.764861	4.41884	54.4013	135.287		0.465399	83	-0.764861	4.41884	35.0277	174.84		0.465399	83	-0.764861	4.41884	54.4013	135.287	27.2006	67.6435		0.465399	83	-0.764861	4.41884	40.7066	204.905
0.423764	84	-0.858578	4.43082	40.2746	133.041		0.423764	84	-0.858578	4.43082	34.7689	174.755		0.423764	84	-0.858578	4.43082	40.2746	133.041	20.1373	66.5203		0.423764	84	-0.858578	4.43082	69.0636	202.061
0.411402	85	-0.888185	4.44265	16.4315	215.968		0.411402	85	-0.888185	4.44265	33.3903	172.681		0.411402	85	-0.888185	4.44265	16.4315	215.968	8.21575	107.984		0.411402	85	-0.888185	4.44265	72.8711	200.802
0.401407	86	-0.91278	4.45435	66.2926	168.856		0.401407	86	-0.91278	4.45435	32.8984	172.304		0.401407	86	-0.91278	4.45435	66.2926	168.856	33.1463	84.4282		0.401407	86	-0.91278	4.45435	66.0159	195.381
0.337163	87	-1.08719	4.46591	58.9879	78.8555		0.337163	87	-1.08719	4.46591	32.2269	171.43		0.337163	87	-1.08719	4.46591	58.9879	78.8555	29.4939	39.4277		0.337163	87	-1.08719	4.46591	76.0464	191.651
0.315205	88	-1.15453	4.47734	26.1163	217.72		0.315205	88	-1.15453	4.47734	31.9748	171.241		0.315205	88	-1.15453	4.47734	26.1163	217.72	13.0581	108.86		0.315205	88	-1.15453	4.47734	17.4993	191.077
0.303996	89	-1.19074	4.48864	88.22	224.268		0.303996	89	-1.19074	4.48864	31.0864	169.766		0.303996	89	-1.19074	4.48864	88.22	224.268	44.11	112.134		0.303996	89	-1.19074	4.48864	98.3039	189.739
0.25314	90	-1.37381	4.49981	17.4993	191.077		0.25314	90	-1.37381	4.49981	29.6321	168.856		0.25314	90	-1.37381	4.49981	17.4993	191.077	8.74966	95.5383		0.25314	90	-1.37381	4.49981	72.2345	181.138
0.243085	91	-1.41435	4.51086	76.7633	244.08		0.243085	91	-1.41435	4.51086	29.2986	163.101		0.243085	91	-1.41435	4.51086	76.7633	244.08	38.3817	122.04		0.243085	91	-1.41435	4.51086	97.6154	180.07
0.211353	92	-1.55423	4.52179	72.8711	200.802		0.211353	92	-1.55423	4.52179	26.6341	161.931		0.211353	92	-1.55423	4.52179	72.8711	200.802	36.4355	100.401		0.211353	92	-1.55423	4.52179	58.4025	179.52
0.179437	93	-1.71793	4.5326	38.0954	171.241		0.179437	93	-1.71793	4.5326	26.1163	153.588		0.179437	93	-1.71793	4.5326	38.0954	171.241	19.0477	85.6204		0.179437	93	-1.71793	4.5326	106.555	174.999
0.172578	94	-1.75691	4.54329	62.9671	336.62		0.172578	94	-1.75691	4.54329	24.5033	149.072		0.172578	94	-1.75691	4.54329	62.9671	336.62	31.4836	168.31		0.172578	94	-1.75691	4.54329	47.5144	174.755
0.16862	95	-1.78011	4.55388	63.3658	102.5		0.16862	95	-1.78011	4.55388	24.3103	148.975		0.16862	95	-1.78011	4.55388	63.3658	102.5	31.6829	51.2501		0.16862	95	-1.78011	4.55388	55.1416	172.304
0.166979	96	-1.78989	4.56435	72.2345	181.138		0.166979	96	-1.78989	4.56435	22.876	145.893		0.166979	96	-1.78989	4.56435	72.2345	181.138	36.1173	90.5692		0.166979	96	-1.78989	4.56435	38.0954	171.241
0.142336	97	-1.94957	4.57471	79.9455	206.97		0.142336	97	-1.94957	4.57471	22.2307	143.845		0.142336	97	-1.94957	4.57471	79.9455	206.97	39.9727	103.485		0.142336	97	-1.94957	4.57471	63.1569	169.766
0.133827	98	-2.01121	4.58497	97.6154	180.07		0.133827	98	-2.01121	4.58497	22.0501	143.705		0.133827	98	-2.01121	4.58497	97.6154	180.07	48.8077	90.0348		0.133827	98	-2.01121	4.58497	66.2926	168.856
0.132432	99	-2.02168	4.59512	77.1572	205.743		0.132432	99	-2.02168	4.59512	21.7068	143.399		0.132432	99	-2.02168	4.59512	77.1572	205.743	38.5786	102.872		0.132432	99	-2.02168	4.59512	0.938315	153.588
0.120049	100	-2.11985	4.60517	62.3273	219.148		0.120049	100	-2.11985	4.60517	21.7027	139.626		0.120049	100	-2.11985	4.60517	62.3273	219.148	31.1637	109.574		0.120049	100	-2.11985	4.60517	61.7993	145.893
0.0856334	101	-2.45768	4.61512	39.6252	210.449		0.0856334	101	-2.45768	4.61512	19.6882	135.287		0.0856334	101	-2.45768	4.61512	39.6252	210.449	19.8126	105.225		0.0856334	101	-2.45768	4.61512	22.0501	143.845
0.0788239	102	-2.54054	4.62497	58.4025	179.52		0.0788239	102	-2.54054	4.62497	18.8303	133.041		0.0788239	102	-2.54054	4.62497	58.4025	179.52	29.2012	89.7598		0.0788239	102	-2.54054	4.62497	64.7516	139.626
0.0642249	103	-2.74536	4.63473	69.0636	202.061		0.0642249	103	-2.74536	4.63473	18.4755	122.698		0.0642249	103	-2.74536	4.63473	69.0636	202.061	34.5318	101.03		0.0642249	103	-2.74536	4.63473	54.4013	135.287
0.0589478	104	-2.8311	4.64439	58.9662	221.101		0.0589478	104	-2.8311	4.64439	17.4993	112.588		0.0589478	104	-2.8311	4.64439	58.9662	221.101	29.4831	110.55		0.0589478	104	-2.8311	4.64439	40.2746	133.041
0.058931	105	-2.83139	4.65396	98.3039	189.739		0.058931	105	-2.83139	4.65396	16.4315	107.928		0.058931	105	-2.83139	4.65396	98.3039	189.739	49.152	94.8697		0.058931	105	-2.83139	4.65396	46.7807	107.928
0.0525722	106	-2.94557	4.66344	46.7807	107.928		0.0525722	106	-2.94557	4.66344	14.1127	104.776		0.0525722	106	-2.94557	4.66344	46.7807	107.928	23.3903	53.9638		0.0525722	106	-2.94557	4.66344	80.0047	104.776
0.035492	107	-3.33845	4.67283	50.9575	301.169		0.035492	107	-3.33845	4.67283	9.13721	102.5		0.035492	107	-3.33845	4.67283	50.9575	301.169	25.4788	150.584		0.035492	107	-3.33845	4.67283	63.3658	102.5
0.0214197	108	-3.84344	4.68213	67.3564	211.716		0.0214197	108	-3.84344	4.68213	8.22919	78.8555		0.0214197	108	-3.84344	4.68213	67.3564	211.716	33.6782	105.858		0.0214197	108	-3.84344	4.68213	58.9879	78.8555
0.0001893	109	-8.57218	4.69135	80.0047	104.776		0.0001893	109	-8.57218	4.69135	0.938315	57.2853		0.0001893	109	-8.57218	4.69135	80.0047	104.776	40.0023	52.3882		0.0001893	109	-8.57218	4.69135	35.0362	57.2853
