# Supplementary material for: Spatial dependence in the rank-size distribution of cities – weak but not negligible
Source: PLoS One. 2021 Feb 9;16(2):e0246796. doi: 10.1371/journal.pone.0246796 (PMC7872244; doi:10.1371/journal.pone.0246796)
Supplement: S1 File — (ZIP) [file pone.0246796.s001.zip › Data_20-16834/D_cities100000_destatis_gi.xlsx]

## Sheet: Tabelle1
LNRank	LNPop	BY	BX
-0.5	15.1088	52.5177	13.4055
0.193147	14.4259	53.5507	9.99697
0.598612	14.2018	48.1377	11.576
0.886294	13.8977	50.9381	6.95707
1.10944	13.5319	50.1109	8.68243
1.29176	13.3611	48.7758	9.17773
1.44591	13.3363	51.2242	6.78007
1.57944	13.2842	51.3383	12.3779
1.69722	13.2828	51.5142	7.46417
1.80259	13.2761	51.4558	7.01258
1.8979	13.2523	53.0756	8.80934
1.98491	13.2261	51.0517	13.7369
2.06495	13.1957	52.3746	9.73808
2.13906	13.1584	49.4509	11.0753
2.20805	13.1195	51.4333	6.76548
2.27259	12.8066	51.4827	7.21718
2.33321	12.7781	51.2713	7.19587
2.39037	12.7183	52.0206	8.53212
2.44444	12.6985	50.7342	7.09919
2.49573	12.6582	51.9619	7.6268
2.54452	12.6543	49.0096	8.40528
2.59104	12.6423	49.4878	8.46627
2.63549	12.5952	48.3697	10.8926
2.67805	12.5366	50.0817	8.23914
2.71888	12.474	51.1945	6.43161
2.7581	12.4709	51.5109	7.09606
2.79584	12.4224	52.2625	10.5205
2.8322	12.4194	54.3218	10.1373
2.8673	12.4187	50.7735	6.0848
2.9012	12.4181	50.8336	12.9216
2.93399	12.3853	51.4825	11.9707
2.96574	12.383	52.1262	11.6327
2.99651	12.3469	47.9948	7.84988
3.02636	12.3328	51.3326	6.56089
3.05535	12.2886	53.8663	10.6839
3.08352	12.2882	50.002	8.27186
3.11092	12.2723	50.9771	11.0272
3.13759	12.2588	51.4703	6.85229
3.16356	12.2495	54.0885	12.136
3.18888	12.214	51.3147	9.4952
3.21357	12.1485	51.3602	7.46741
3.23767	12.1048	49.2366	6.99554
3.2612	12.0958	51.6783	7.81695
3.28419	12.09	52.4004	13.0536
3.30666	12.0498	49.4832	8.4479
3.32864	12.0487	51.4281	6.88505
3.35015	12.033	53.14	8.21299
3.3712	12.0122	52.2769	8.04205
3.39182	12.0066	51.0324	6.97977
3.41202	11.9851	49.4088	8.70207
3.43183	11.9789	51.1717	7.08566
3.45124	11.978	49.8722	8.65384
3.47029	11.96	51.5404	7.22279
3.48898	11.9434	51.1989	6.69141
3.50733	11.9356	49.0152	12.1017
3.52535	11.9222	51.7196	8.7573
3.54305	11.8276	48.7654	11.4234
3.56044	11.7656	50.1056	8.76444
3.57754	11.7588	49.7939	9.93725
3.59434	11.7578	49.4774	10.99
3.61087	11.7466	48.3985	9.9904
3.62713	11.7437	49.1404	9.21795
3.64313	11.7404	48.8913	8.69917
3.65888	11.7293	52.4219	10.785
3.67439	11.6936	51.5333	9.93542
3.68965	11.6732	51.5237	6.92994
3.70469	11.6611	48.4921	9.21201
3.71951	11.6442	50.3595	7.59796
3.73411	11.6407	53.543	8.57807
3.7485	11.6286	51.6146	7.19754
3.76268	11.626	50.9922	7.13061
3.77667	11.6259	49.5951	11.0033
3.79046	11.6209	50.9301	11.5918
3.80407	11.6172	51.1799	7.19436
3.81749	11.614	49.7576	6.63802
3.83073	11.5612	52.1536	10.3292
3.84381	11.5495	51.4536	6.62803
3.85671	11.5409	50.8746	8.02463
3.86945	11.5326	52.1506	9.94818
3.88203	11.5151	51.7593	14.3351
3.89445	11.5149	51.9096	8.38107
3.90672	11.5114	49.4455	7.76886
3.91884	11.478	51.4387	7.33718
3.93082	11.4723	50.1356	8.91519
3.94265	11.4702	53.6285	11.4144
3.95435	11.4527	50.8761	12.0804
3.96591	11.4462	48.7413	9.30956
3.97734	11.4457	48.8894	9.19435
3.98864	11.4368	51.3745	7.69921
3.99981	11.4157	50.8017	6.48296
4.01086	11.4136	48.5221	9.05783
