# Supplementary material for: Spatial dependence in the rank-size distribution of cities – weak but not negligible
Source: PLoS One. 2021 Feb 9;16(2):e0246796. doi: 10.1371/journal.pone.0246796 (PMC7872244; doi:10.1371/journal.pone.0246796)
Supplement: S1 File — (ZIP) [file pone.0246796.s001.zip › Data_20-16834/D_LUZ100000_gi.xlsx]

## Sheet: Tabelle1
LNPop	LNRank	BY	BX
15.3211	-0.5	51.4558	7.01258
15.3136	0.193147	52.5177	13.4055
14.7257	0.598612	53.5507	9.99697
14.7147	0.886294	50.9381	6.95707
14.5134	1.10944	48.1377	11.576
14.2359	1.29176	50.1109	8.68243
14.1306	1.44591	48.7758	9.17773
13.7991	1.57944	51.2242	6.78007
13.7181	1.69722	49.4509	11.0753
13.7095	1.80259	53.0756	8.80934
13.6982	1.8979	49.4878	8.46627
13.6653	1.98491	51.2713	7.19587
13.5835	2.06495	51.0517	13.7369
13.58	2.13906	52.3746	9.73808
13.4174	2.20805	51.3383	12.3779
13.3803	2.27259	49.2366	6.99554
13.2028	2.33321	52.0206	8.53212
13.1973	2.39037	50.7735	6.0848
13.0507	2.44444	50.0817	8.23914
12.9273	2.49573	50.8336	12.9216
12.9254	2.54452	49.0096	8.40528
12.9161	2.59104	48.3697	10.8926
12.9102	2.63549	51.3602	7.46741
12.8186	2.67805	51.1945	6.43161
12.6582	2.71888	51.9619	7.6268
12.6447	2.7581	54.3218	10.1373
12.6052	2.79584	50.3595	7.59796
12.5588	2.8322	51.3147	9.4952
12.4692	2.8673	52.2769	8.04205
12.4244	2.9012	51.4825	11.9707
12.4224	2.93399	52.2625	10.5205
12.4119	2.96574	53.8663	10.6839
12.3975	2.99651	47.9948	7.84988
12.383	3.02636	52.1262	11.6327
12.3493	3.05535	49.0152	12.1017
12.3432	3.08352	53.14	8.21299
12.3059	3.11092	54.0885	12.136
12.2723	3.13759	50.9771	11.0272
12.2116	3.16356	50.8746	8.02463
12.1848	3.18888	49.8722	8.65384
12.0985	3.21357	49.1404	9.21795
12.0958	3.23767	51.6783	7.81695
12.0951	3.2612	48.3985	9.9904
12.0246	3.28419	51.7196	8.7573
12.0052	3.30666	49.7939	9.93725
11.9653	3.32864	48.4921	9.21201
11.8914	3.35015	48.8913	8.69917
11.8859	3.3712	48.7654	11.4234
11.8615	3.39182	49.9949	8.4114
11.8572	3.41202	47.8564	12.1289
11.8508	3.43183	47.8564	12.1289
11.8248	3.45124	53.543	8.57807
11.8241	3.47029	48.6258	9.34328
11.8204	3.48898	48.7033	9.65396
11.8152	3.50733	48.7094	9.00024
11.8078	3.52535	49.7576	6.63802
11.7337	3.54305	50.7186	12.4956
11.7305	3.56044	51.5333	9.93542
11.7293	3.57754	52.4219	10.785
11.6952	3.59434	52.2053	8.80551
11.6716	3.61087	50.8017	6.48296
11.6466	3.62713	52.2883	8.91456
11.6245	3.64313	49.4455	7.76886
11.6209	3.65888	50.9301	11.5918
11.5945	3.67439	50.5862	8.67488
11.5852	3.68965	49.9735	9.14783
11.5721	3.70469	52.1506	9.94818
11.5721	3.71951	52.1506	9.94818
11.5703	3.73411	54.7825	9.43751
11.5612	3.7485	52.1536	10.3292
11.5376	3.76268	51.7593	14.3351
11.5199	3.77667	53.2492	10.4088
11.5129	3.79046	53.6285	11.4144
