# Supplementary material for: Spatial dependence in the rank-size distribution of cities – weak but not negligible
Source: PLoS One. 2021 Feb 9;16(2):e0246796. doi: 10.1371/journal.pone.0246796 (PMC7872244; doi:10.1371/journal.pone.0246796)
Supplement: S1 File — (ZIP) [file pone.0246796.s001.zip › Data_20-16834/LISA_Germany_Destatis_100000-neu.xlsx]

## Sheet: Tabelle1
Moran's	Ii	(LNRank)
--------------------------------------------------------------
	Location	|	Ii	E(Ii)	sd(Ii)	z	p-value*
--------------------+-----------------------------------------
	1	|	-0.246	-0.011	0.12	-1.951	0.026
	2	|	-0.113	-0.011	0.072	-1.406	0.08
	3	|	-0.268	-0.011	0.084	-3.075	0.001
	4	|	-0.276	-0.011	0.14	-1.894	0.029
	5	|	-0.545	-0.011	0.223	-2.392	0.008
	6	|	-0.813	-0.011	0.198	-4.05	0
	7	|	-0.114	-0.011	0.157	-0.655	0.256
	8	|	-0.059	-0.011	0.097	-0.496	0.31
	9	|	-0.161	-0.011	0.133	-1.125	0.13
	10	|	-0.049	-0.011	0.161	-0.235	0.407
	11	|	-0.017	-0.011	0.077	-0.072	0.471
	12	|	0.012	-0.011	0.074	0.314	0.377
	13	|	-0.094	-0.011	0.089	-0.938	0.174
	14	|	-0.276	-0.011	0.269	-0.985	0.162
	15	|	-0.048	-0.011	0.173	-0.211	0.417
	16	|	-0.043	-0.011	0.17	-0.187	0.426
	17	|	-0.047	-0.011	0.133	-0.272	0.393
	18	|	-0.089	-0.011	0.112	-0.693	0.244
	19	|	0	-0.011	0.094	0.121	0.452
	20	|	-0.024	-0.011	0.084	-0.148	0.441
	21	|	-0.087	-0.011	0.105	-0.724	0.235
	22	|	-0.106	-0.011	0.542	-0.176	0.43
	23	|	-0.004	-0.011	0.087	0.079	0.469
	24	|	-0.02	-0.011	0.163	-0.055	0.478
	25	|	0.008	-0.011	0.121	0.161	0.436
	26	|	0.017	-0.011	0.165	0.172	0.432
	27	|	-0.035	-0.011	0.135	-0.175	0.43
	28	|	0.02	-0.011	0.075	0.412	0.34
	29	|	-0.007	-0.011	0.089	0.046	0.482
	30	|	0.006	-0.011	0.079	0.214	0.415
	31	|	0.009	-0.011	0.091	0.216	0.414
	32	|	0.002	-0.011	0.067	0.195	0.423
	33	|	-0.005	-0.011	0.063	0.099	0.461
	34	|	0.001	-0.011	0.135	0.089	0.464
	35	|	-0.001	-0.011	0.089	0.111	0.456
	36	|	-0.001	-0.011	0.164	0.064	0.474
	37	|	0.005	-0.011	0.067	0.239	0.406
	38	|	-0.005	-0.011	0.194	0.031	0.488
	39	|	-0.006	-0.011	0.071	0.068	0.473
	40	|	0.011	-0.011	0.058	0.386	0.35
	41	|	0.004	-0.011	0.128	0.118	0.453
	42	|	0.02	-0.011	0.065	0.482	0.315
	43	|	0.002	-0.011	0.091	0.143	0.443
	44	|	-0.107	-0.011	0.114	-0.839	0.201
	45	|	-0.063	-0.011	0.543	-0.095	0.462
	46	|	-0.035	-0.011	0.185	-0.13	0.448
	47	|	-0.022	-0.011	0.079	-0.133	0.447
	48	|	-0.003	-0.011	0.075	0.107	0.458
	49	|	-0.049	-0.011	0.143	-0.264	0.396
	50	|	0.028	-0.011	0.125	0.312	0.377
	51	|	-0.003	-0.011	0.149	0.053	0.479
	52	|	0.007	-0.011	0.108	0.17	0.432
	53	|	-0.037	-0.011	0.176	-0.146	0.442
	54	|	-0.114	-0.011	0.162	-0.636	0.262
	55	|	0.002	-0.011	0.076	0.17	0.433
	56	|	0.019	-0.011	0.075	0.408	0.342
	57	|	-0.012	-0.011	0.086	-0.014	0.494
	58	|	-0.153	-0.011	0.23	-0.617	0.269
	59	|	0.042	-0.011	0.058	0.911	0.181
	60	|	-0.063	-0.011	0.27	-0.192	0.424
	61	|	0.044	-0.011	0.087	0.637	0.262
	62	|	0.073	-0.011	0.104	0.809	0.209
	63	|	0.05	-0.011	0.116	0.528	0.299
	64	|	-0.017	-0.011	0.104	-0.053	0.479
	65	|	0.029	-0.011	0.064	0.623	0.267
	66	|	-0.078	-0.011	0.165	-0.408	0.342
	67	|	0.153	-0.011	0.181	0.904	0.183
	68	|	0.015	-0.011	0.064	0.418	0.338
	69	|	-0.08	-0.011	0.077	-0.893	0.186
	70	|	-0.037	-0.011	0.152	-0.17	0.432
	71	|	-0.086	-0.011	0.135	-0.556	0.289
	72	|	0.015	-0.011	0.183	0.145	0.442
	73	|	0.02	-0.011	0.09	0.349	0.363
	74	|	-0.039	-0.011	0.153	-0.179	0.429
	75	|	0.04	-0.011	0.058	0.87	0.192
	76	|	0.009	-0.011	0.13	0.154	0.439
	77	|	-0.1	-0.011	0.149	-0.594	0.276
	78	|	0.02	-0.011	0.062	0.51	0.305
	79	|	-0.006	-0.011	0.104	0.051	0.48
	80	|	-0.142	-0.011	0.066	-1.984	0.024
	81	|	-0.034	-0.011	0.11	-0.204	0.419
	82	|	0.053	-0.011	0.077	0.827	0.204
	83	|	-0.112	-0.011	0.147	-0.686	0.246
	84	|	-0.036	-0.011	0.155	-0.161	0.436
	85	|	-0.113	-0.011	0.079	-1.29	0.099
	86	|	-0.022	-0.011	0.092	-0.12	0.452
	87	|	-0.06	-0.011	0.189	-0.257	0.399
	88	|	-0.014	-0.011	0.167	-0.019	0.492
	89	|	-0.021	-0.011	0.109	-0.089	0.464
	90	|	-0.076	-0.011	0.095	-0.679	0.249
	91	|	0.156	-0.011	0.179	0.932	0.176
--------------------------------------------------------------
*1-tail	test
.
end	of	do-file
.
