# Supplementary material for: Spatial dependence in the rank-size distribution of cities – weak but not negligible
Source: PLoS One. 2021 Feb 9;16(2):e0246796. doi: 10.1371/journal.pone.0246796 (PMC7872244; doi:10.1371/journal.pone.0246796)
Supplement: S1 File — (ZIP) [file pone.0246796.s001.zip › Data_20-16834/LISA_Germany_LUZ_100000-neu.xlsx]

## Sheet: Tabelle1
Moran's	Ii	(LNRank)
--------------------------------------------------------------
	Location	|	Ii	E(Ii)	sd(Ii)	z	p-value*
--------------------+-----------------------------------------
	1	|	0.663	-0.014	0.135	5.036	0
	2	|	-0.337	-0.014	0.063	-5.138	0
	3	|	-0.415	-0.014	0.099	-4.043	0
	4	|	0.373	-0.014	0.116	3.325	0
	5	|	-0.275	-0.014	0.119	-2.195	0.014
	6	|	-0.219	-0.014	0.131	-1.566	0.059
	7	|	-0.424	-0.014	0.18	-2.277	0.011
	8	|	0.534	-0.014	0.143	3.838	0
	9	|	-0.108	-0.014	0.066	-1.421	0.078
	10	|	-0.093	-0.014	0.095	-0.837	0.201
	11	|	-0.077	-0.014	0.098	-0.646	0.259
	12	|	0.407	-0.014	0.144	2.915	0.002
	13	|	-0.035	-0.014	0.086	-0.249	0.402
	14	|	-0.181	-0.014	0.118	-1.415	0.079
	15	|	-0.051	-0.014	0.108	-0.347	0.364
	16	|	-0.027	-0.014	0.083	-0.157	0.438
	17	|	-0.061	-0.014	0.113	-0.415	0.339
	18	|	0.057	-0.014	0.121	0.586	0.279
	19	|	-0.01	-0.014	0.148	0.027	0.489
	20	|	-0.024	-0.014	0.116	-0.087	0.465
	21	|	-0.024	-0.014	0.123	-0.079	0.469
	22	|	-0.005	-0.014	0.1	0.092	0.463
	23	|	0.075	-0.014	0.128	0.693	0.244
	24	|	0.064	-0.014	0.133	0.581	0.281
	25	|	0.011	-0.014	0.101	0.25	0.401
	26	|	-0.003	-0.014	0.096	0.109	0.457
	27	|	0.003	-0.014	0.08	0.211	0.417
	28	|	0	-0.014	0.074	0.187	0.426
	29	|	0	-0.014	0.096	0.139	0.445
	30	|	0.002	-0.014	0.102	0.155	0.438
	31	|	0.03	-0.014	0.151	0.289	0.386
	32	|	0.002	-0.014	0.105	0.153	0.439
	33	|	0.005	-0.014	0.075	0.256	0.399
	34	|	0.015	-0.014	0.075	0.389	0.349
	35	|	0.002	-0.014	0.084	0.184	0.427
	36	|	-0.01	-0.014	0.098	0.038	0.485
	37	|	0.015	-0.014	0.082	0.346	0.365
	38	|	0.033	-0.014	0.077	0.601	0.274
	39	|	-0.037	-0.014	0.076	-0.301	0.382
	40	|	-0.017	-0.014	0.133	-0.027	0.489
	41	|	0.009	-0.014	0.106	0.219	0.413
	42	|	-0.07	-0.014	0.1	-0.559	0.288
	43	|	0.031	-0.014	0.111	0.402	0.344
	44	|	0.007	-0.014	0.088	0.237	0.406
	45	|	0.013	-0.014	0.068	0.395	0.346
	46	|	0.057	-0.014	0.17	0.419	0.338
	47	|	0.005	-0.014	0.138	0.133	0.447
	48	|	-0.023	-0.014	0.097	-0.098	0.461
	49	|	-0.075	-0.014	0.161	-0.383	0.351
	50	|	-0.082	-0.014	0.104	-0.657	0.255
	51	|	-0.085	-0.014	0.104	-0.684	0.247
	52	|	-0.036	-0.014	0.093	-0.237	0.406
	53	|	0.038	-0.014	0.181	0.286	0.388
	54	|	0.047	-0.014	0.141	0.435	0.332
	55	|	-0.04	-0.014	0.179	-0.145	0.442
	56	|	-0.061	-0.014	0.076	-0.622	0.267
	57	|	-0.016	-0.014	0.109	-0.021	0.492
	58	|	0.069	-0.014	0.08	1.029	0.152
	59	|	0.093	-0.014	0.118	0.905	0.183
	60	|	0.097	-0.014	0.176	0.633	0.263
	61	|	-0.284	-0.014	0.126	-2.136	0.016
	62	|	0.112	-0.014	0.175	0.719	0.236
	63	|	-0.053	-0.014	0.09	-0.439	0.33
	64	|	0.037	-0.014	0.089	0.572	0.284
	65	|	-0.05	-0.014	0.076	-0.471	0.319
	66	|	-0.039	-0.014	0.099	-0.258	0.398
	67	|	0.074	-0.014	0.123	0.71	0.239
	68	|	0.075	-0.014	0.123	0.72	0.236
	69	|	-0.019	-0.014	0.084	-0.058	0.477
	70	|	0.179	-0.014	0.152	1.271	0.102
	71	|	-0.101	-0.014	0.072	-1.22	0.111
	72	|	-0.069	-0.014	0.092	-0.592	0.277
	73	|	0.006	-0.014	0.093	0.212	0.416
--------------------------------------------------------------
*1-tail	test
.
end	of	do-file
.
