# Supplementary material for: Spatial dependence in the rank-size distribution of cities – weak but not negligible
Source: PLoS One. 2021 Feb 9;16(2):e0246796. doi: 10.1371/journal.pone.0246796 (PMC7872244; doi:10.1371/journal.pone.0246796)
Supplement: S1 File — (ZIP) [file pone.0246796.s001.zip › Data_20-16834/LISA_Slovenia_10000-neu.xlsx]

## Sheet: Tabelle1
Moran's	Ii	(LNRank)
--------------------------------------------------------------
	Location	|	Ii	E(Ii)	sd(Ii)	z	p-value*
--------------------+-----------------------------------------
	1	|	-0.832	-0.067	0.224	-3.414	0
	2	|	-0.12	-0.067	0.197	-0.274	0.392
	3	|	0.04	-0.067	0.204	0.524	0.3
	4	|	-0.146	-0.067	0.258	-0.308	0.379
	5	|	0.069	-0.067	0.187	0.725	0.234
	6	|	-0.107	-0.067	0.518	-0.078	0.469
	7	|	-0.004	-0.067	0.134	0.465	0.321
	8	|	-0.059	-0.067	0.208	0.036	0.486
	9	|	-0.094	-0.067	0.182	-0.15	0.44
	10	|	-0.033	-0.067	0.236	0.144	0.443
	11	|	-0.03	-0.067	0.161	0.229	0.409
	12	|	0.021	-0.067	0.148	0.591	0.277
	13	|	-0.278	-0.067	0.248	-0.853	0.197
	14	|	-0.288	-0.067	0.261	-0.848	0.198
	15	|	-0.278	-0.067	0.195	-1.085	0.139
	16	|	-0.107	-0.067	0.526	-0.077	0.469
--------------------------------------------------------------
*1-tail	test
.
end	of	do-file
.
