# Supplementary material for: Spatial dependence in the rank-size distribution of cities – weak but not negligible
Source: PLoS One. 2021 Feb 9;16(2):e0246796. doi: 10.1371/journal.pone.0246796 (PMC7872244; doi:10.1371/journal.pone.0246796)
Supplement: S1 File — (ZIP) [file pone.0246796.s001.zip › Data_20-16834/LISA_Slovenia_VIIRS-upper.xlsx]

## Sheet: Tabelle1
Moran's	Ii	(LNRank)
--------------------------------------------------------------
	Location	|	Ii	E(Ii)	sd(Ii)	z	p-value*
--------------------+-----------------------------------------
	1	|	-1.002	-0.1	0.348	-2.591	0.005
	2	|	-0.379	-0.1	0.242	-1.153	0.125
	3	|	-0.052	-0.1	0.288	0.165	0.434
	4	|	-0.009	-0.1	0.243	0.375	0.354
	5	|	-0.002	-0.1	0.177	0.555	0.29
	6	|	-0.04	-0.1	0.22	0.274	0.392
	7	|	-0.292	-0.1	0.319	-0.602	0.274
	8	|	-0.138	-0.1	0.285	-0.134	0.447
	9	|	-0.432	-0.1	0.309	-1.076	0.141
	10	|	-0.022	-0.1	0.346	0.227	0.41
	11	|	-0.279	-0.1	0.261	-0.687	0.246

## Sheet: Tabelle2
Moran's	Ii	(LNArea)
--------------------------------------------------------------
	Location	|	Ii	E(Ii)	sd(Ii)	z	p-value*
--------------------+-----------------------------------------
	1	|	-0.79	-0.1	0.347	-1.988	0.023
	2	|	-0.428	-0.1	0.244	-1.344	0.09
	3	|	-0.019	-0.1	0.288	0.281	0.389
	4	|	0.001	-0.1	0.245	0.411	0.341
	5	|	-0.016	-0.1	0.181	0.463	0.322
	6	|	-0.043	-0.1	0.223	0.255	0.4
	7	|	-0.202	-0.1	0.319	-0.32	0.375
	8	|	-0.081	-0.1	0.285	0.068	0.473
	9	|	-0.318	-0.1	0.309	-0.706	0.24
	10	|	-0.163	-0.1	0.345	-0.184	0.427
	11	|	-0.332	-0.1	0.262	-0.886	0.188
--------------------------------------------------------------
*1-tail	test
