# Supplementary material for: Spatial dependence in the rank-size distribution of cities – weak but not negligible
Source: PLoS One. 2021 Feb 9;16(2):e0246796. doi: 10.1371/journal.pone.0246796 (PMC7872244; doi:10.1371/journal.pone.0246796)
Supplement: S1 File — (ZIP) [file pone.0246796.s001.zip › Data_20-16834/LISA_UK_100000-neu.xlsx]

## Sheet: Tabelle1
Moran's	Ii	(LNRank)
--------------------------------------------------------------
	Location	|	Ii	E(Ii)	sd(Ii)	z	p-value*
--------------------+-----------------------------------------
	1	|	-0.787	-0.013	0.094	-8.239	0
	2	|	-0.171	-0.013	0.106	-1.49	0.068
	3	|	-0.146	-0.013	0.083	-1.605	0.054
	4	|	-0.056	-0.013	0.096	-0.451	0.326
	5	|	-0.381	-0.013	0.19	-1.935	0.027
	6	|	-0.12	-0.013	0.084	-1.275	0.101
	7	|	0.163	-0.013	0.356	0.495	0.31
	8	|	0.12	-0.013	0.153	0.867	0.193
	9	|	-0.037	-0.013	0.105	-0.228	0.41
	10	|	-0.052	-0.013	0.125	-0.311	0.378
	11	|	-0.131	-0.013	0.12	-0.983	0.163
	12	|	0.031	-0.013	0.044	0.983	0.163
	13	|	0.014	-0.013	0.08	0.332	0.37
	14	|	-0.037	-0.013	0.121	-0.196	0.422
	15	|	-0.09	-0.013	0.105	-0.739	0.23
	16	|	0.011	-0.013	0.079	0.307	0.379
	17	|	-0.001	-0.013	0.13	0.088	0.465
	18	|	0.038	-0.013	0.081	0.63	0.264
	19	|	0.032	-0.013	0.077	0.58	0.281
	20	|	0.044	-0.013	0.086	0.661	0.254
	21	|	0.098	-0.013	0.153	0.725	0.234
	22	|	-0.038	-0.013	0.116	-0.221	0.413
	23	|	0.178	-0.013	0.361	0.528	0.299
	24	|	-0.013	-0.013	0.144	0	0.5
	25	|	-0.009	-0.013	0.092	0.043	0.483
	26	|	0.009	-0.013	0.128	0.172	0.432
	27	|	-0.023	-0.013	0.139	-0.073	0.471
	28	|	0.001	-0.013	0.07	0.196	0.422
	29	|	0.003	-0.013	0.111	0.138	0.445
	30	|	-0.001	-0.013	0.093	0.131	0.448
	31	|	0.003	-0.013	0.1	0.155	0.438
	32	|	0.003	-0.013	0.115	0.137	0.445
	33	|	0.016	-0.013	0.153	0.19	0.424
	34	|	0.011	-0.013	0.1	0.241	0.405
	35	|	-0.005	-0.013	0.117	0.066	0.474
	36	|	-0.029	-0.013	0.115	-0.14	0.444
	37	|	0.008	-0.013	0.087	0.234	0.407
	38	|	0.019	-0.013	0.06	0.534	0.297
	39	|	-0.009	-0.013	0.069	0.06	0.476
	40	|	0.017	-0.013	0.081	0.367	0.357
	41	|	-0.002	-0.013	0.097	0.106	0.458
	42	|	0.05	-0.013	0.1	0.625	0.266
	43	|	-0.027	-0.013	0.112	-0.13	0.448
	44	|	-0.052	-0.013	0.133	-0.293	0.385
	45	|	0.017	-0.013	0.066	0.446	0.328
	46	|	0.022	-0.013	0.081	0.427	0.335
	47	|	0	-0.013	0.119	0.111	0.456
	48	|	-0.097	-0.013	0.123	-0.68	0.248
	49	|	-0.062	-0.013	0.085	-0.584	0.279
	50	|	-0.048	-0.013	0.103	-0.344	0.365
	51	|	0.046	-0.013	0.076	0.779	0.218
	52	|	0.069	-0.013	0.139	0.591	0.277
	53	|	-0.047	-0.013	0.098	-0.343	0.366
	54	|	-0.065	-0.013	0.071	-0.736	0.231
	55	|	0.056	-0.013	0.139	0.494	0.311
	56	|	0.006	-0.013	0.165	0.116	0.454
	57	|	0.022	-0.013	0.185	0.188	0.426
	58	|	0.088	-0.013	0.107	0.94	0.174
	59	|	0.083	-0.013	0.12	0.804	0.211
	60	|	0.016	-0.013	0.115	0.25	0.401
	61	|	-0.012	-0.013	0.09	0.015	0.494
	62	|	0.079	-0.013	0.089	1.034	0.151
	63	|	-0.107	-0.013	0.103	-0.914	0.18
	64	|	0.035	-0.013	0.103	0.468	0.32
	65	|	0.03	-0.013	0.195	0.222	0.412
	66	|	-0.235	-0.013	0.191	-1.161	0.123
	67	|	0.05	-0.013	0.124	0.505	0.307
	68	|	-0.022	-0.013	0.075	-0.12	0.452
	69	|	0.042	-0.013	0.116	0.477	0.317
	70	|	0.059	-0.013	0.144	0.498	0.309
	71	|	0.078	-0.013	0.119	0.762	0.223
	72	|	0.068	-0.013	0.136	0.596	0.276
	73	|	-0.028	-0.013	0.11	-0.142	0.444
	74	|	-0.147	-0.013	0.121	-1.103	0.135
	75	|	0.036	-0.013	0.098	0.494	0.311
	76	|	-0.041	-0.013	0.081	-0.343	0.366
	77	|	-0.09	-0.013	0.113	-0.684	0.247
	78	|	-0.18	-0.013	0.165	-1.016	0.155
	79	|	-0.064	-0.013	0.107	-0.479	0.316
--------------------------------------------------------------
*1-tail	test
.
end	of	do-file
.
