# Supplementary material for: Spatial dependence in the rank-size distribution of cities – weak but not negligible
Source: PLoS One. 2021 Feb 9;16(2):e0246796. doi: 10.1371/journal.pone.0246796 (PMC7872244; doi:10.1371/journal.pone.0246796)
Supplement: S1 File — (ZIP) [file pone.0246796.s001.zip › Data_20-16834/LISA_US_100000-neu.xlsx]

## Sheet: Tabelle1
Moran's	Ii	(LNRank)
--------------------------------------------------------------
	Location	|	Ii	E(Ii)	sd(Ii)	z	p-value*
--------------------+-----------------------------------------
	1	|	3.869	-0.002	0.219	17.675	0
	2	|	-1.647	-0.002	0.137	-12.049	0
	3	|	-0.311	-0.002	0.084	-3.658	0
	4	|	-1.1	-0.002	0.195	-5.64	0
	5	|	-0.732	-0.002	0.16	-4.574	0
	6	|	0.668	-0.002	0.084	8.004	0
	7	|	-0.771	-0.002	0.13	-5.926	0
	8	|	-0.063	-0.002	0.206	-0.293	0.385
	9	|	-0.248	-0.002	0.107	-2.286	0.011
	10	|	-0.353	-0.002	0.241	-1.456	0.073
	11	|	-0.323	-0.002	0.176	-1.82	0.034
	12	|	-1.031	-0.002	0.207	-4.962	0
	13	|	-0.844	-0.002	0.187	-4.505	0
	14	|	-0.171	-0.002	0.146	-1.156	0.124
	15	|	-0.674	-0.002	0.131	-5.143	0
	16	|	-0.085	-0.002	0.172	-0.479	0.316
	17	|	-0.294	-0.002	0.153	-1.907	0.028
	18	|	-0.733	-0.002	0.188	-3.883	0
	19	|	2.645	-0.002	0.217	12.216	0
	20	|	1.826	-0.002	0.172	10.655	0
	21	|	0.221	-0.002	0.097	2.296	0.011
	22	|	-0.627	-0.002	0.141	-4.44	0
	23	|	0.012	-0.002	0.037	0.399	0.345
	24	|	-0.32	-0.002	0.173	-1.834	0.033
	25	|	-0.667	-0.002	0.228	-2.92	0.002
	26	|	-0.039	-0.002	0.051	-0.726	0.234
	27	|	-0.41	-0.002	0.129	-3.152	0.001
	28	|	-0.473	-0.002	0.153	-3.079	0.001
	29	|	0.059	-0.002	0.124	0.493	0.311
	30	|	0.221	-0.002	0.075	2.953	0.002
	31	|	0.225	-0.002	0.048	4.756	0
	32	|	0.193	-0.002	0.048	4.028	0
	33	|	1.41	-0.002	0.186	7.598	0
	34	|	-0.145	-0.002	0.102	-1.392	0.082
	35	|	-0.313	-0.002	0.161	-1.929	0.027
	36	|	0.089	-0.002	0.051	1.798	0.036
	37	|	0.19	-0.002	0.046	4.214	0
	38	|	0.041	-0.002	0.12	0.357	0.36
	39	|	-0.035	-0.002	0.104	-0.312	0.378
	40	|	1.026	-0.002	0.179	5.735	0
	41	|	-0.037	-0.002	0.078	-0.441	0.33
	42	|	0.254	-0.002	0.096	2.653	0.004
	43	|	0.044	-0.002	0.057	0.799	0.212
	44	|	-0.303	-0.002	0.199	-1.506	0.066
	45	|	0.043	-0.002	0.061	0.75	0.227
	46	|	0.039	-0.002	0.031	1.31	0.095
	47	|	0.09	-0.002	0.06	1.526	0.064
	48	|	-0.075	-0.002	0.106	-0.687	0.246
	49	|	0.014	-0.002	0.127	0.126	0.45
	50	|	0.102	-0.002	0.043	2.401	0.008
	51	|	-0.102	-0.002	0.083	-1.191	0.117
	52	|	0.351	-0.002	0.114	3.108	0.001
	53	|	0.168	-0.002	0.046	3.733	0
	54	|	0.281	-0.002	0.098	2.885	0.002
	55	|	-0.027	-0.002	0.125	-0.195	0.423
	56	|	-0.049	-0.002	0.051	-0.911	0.181
	57	|	-0.079	-0.002	0.055	-1.402	0.081
	58	|	-0.043	-0.002	0.014	-2.899	0.002
	59	|	-0.032	-0.002	0.048	-0.621	0.267
	60	|	-0.055	-0.002	0.078	-0.671	0.251
	61	|	-0.079	-0.002	0.042	-1.822	0.034
	62	|	0.036	-0.002	0.049	0.782	0.217
	63	|	0.145	-0.002	0.049	2.984	0.001
	64	|	0.153	-0.002	0.048	3.211	0.001
	65	|	0.024	-0.002	0.097	0.267	0.395
	66	|	-0.242	-0.002	0.162	-1.48	0.069
	67	|	0.234	-0.002	0.084	2.824	0.002
	68	|	-0.127	-0.002	0.141	-0.88	0.189
	69	|	-0.141	-0.002	0.139	-0.995	0.16
	70	|	-0.007	-0.002	0.11	-0.042	0.483
	71	|	0.209	-0.002	0.09	2.346	0.009
	72	|	-0.105	-0.002	0.077	-1.339	0.09
	73	|	-0.067	-0.002	0.148	-0.436	0.331
	74	|	-0.001	-0.002	0.075	0.022	0.491
	75	|	-0.165	-0.002	0.124	-1.314	0.094
	76	|	0.157	-0.002	0.065	2.471	0.007
	77	|	0.042	-0.002	0.046	0.96	0.169
	78	|	-0.01	-0.002	0.057	-0.129	0.449
	79	|	-0.106	-0.002	0.068	-1.529	0.063
	80	|	-0.063	-0.002	0.089	-0.685	0.247
	81	|	0.226	-0.002	0.111	2.045	0.02
	82	|	0.03	-0.002	0.056	0.571	0.284
	83	|	0.129	-0.002	0.083	1.586	0.056
	84	|	-0.06	-0.002	0.082	-0.699	0.242
	85	|	0.115	-0.002	0.11	1.067	0.143
	86	|	-0.005	-0.002	0.199	-0.013	0.495
	87	|	0.037	-0.002	0.078	0.498	0.309
	88	|	0.076	-0.002	0.061	1.28	0.1
	89	|	-0.151	-0.002	0.133	-1.119	0.132
	90	|	-0.013	-0.002	0.035	-0.303	0.381
	91	|	-0.014	-0.002	0.041	-0.297	0.383
	92	|	0.321	-0.002	0.173	1.864	0.031
	93	|	-0.171	-0.002	0.135	-1.253	0.105
	94	|	-0.067	-0.002	0.199	-0.324	0.373
	95	|	0.004	-0.002	0.035	0.188	0.425
	96	|	0.102	-0.002	0.079	1.318	0.094
	97	|	-0.048	-0.002	0.128	-0.359	0.36
	98	|	0.004	-0.002	0.055	0.113	0.455
	99	|	-0.147	-0.002	0.179	-0.809	0.209
	100	|	-0.003	-0.002	0.083	-0.007	0.497
	101	|	-0.078	-0.002	0.166	-0.454	0.325
	102	|	0.014	-0.002	0.093	0.177	0.43
	103	|	-0.071	-0.002	0.076	-0.902	0.184
	104	|	0.033	-0.002	0.109	0.32	0.375
	105	|	0.072	-0.002	0.057	1.299	0.097
	106	|	0.032	-0.002	0.046	0.742	0.229
	107	|	0.093	-0.002	0.086	1.113	0.133
	108	|	-0.065	-0.002	0.077	-0.816	0.207
	109	|	0.024	-0.002	0.071	0.372	0.355
	110	|	0.005	-0.002	0.174	0.04	0.484
	111	|	0.002	-0.002	0.111	0.042	0.483
	112	|	0.114	-0.002	0.084	1.39	0.082
	113	|	-0.046	-0.002	0.101	-0.433	0.332
	114	|	-0.093	-0.002	0.152	-0.598	0.275
	115	|	0.017	-0.002	0.051	0.37	0.356
	116	|	0.086	-0.002	0.065	1.362	0.087
	117	|	-0.047	-0.002	0.11	-0.406	0.342
	118	|	-0.063	-0.002	0.114	-0.53	0.298
	119	|	0.06	-0.002	0.125	0.501	0.308
	120	|	0.061	-0.002	0.06	1.064	0.144
	121	|	-0.018	-0.002	0.178	-0.086	0.466
	122	|	-0.097	-0.002	0.174	-0.543	0.294
	123	|	-0.057	-0.002	0.121	-0.448	0.327
	124	|	-0.053	-0.002	0.093	-0.554	0.29
	125	|	0.008	-0.002	0.047	0.226	0.411
	126	|	-0.004	-0.002	0.047	-0.042	0.483
	127	|	-0.098	-0.002	0.42	-0.229	0.409
	128	|	0	-0.002	0.047	0.042	0.483
	129	|	0.005	-0.002	0.038	0.193	0.424
	130	|	0.003	-0.002	0.116	0.046	0.482
	131	|	0.014	-0.002	0.077	0.213	0.416
	132	|	-0.064	-0.002	0.165	-0.372	0.355
	133	|	0.022	-0.002	0.051	0.472	0.318
	134	|	0.017	-0.002	0.103	0.184	0.427
	135	|	0.013	-0.002	0.062	0.25	0.401
	136	|	-0.029	-0.002	0.095	-0.282	0.389
	137	|	0.014	-0.002	0.066	0.242	0.405
	138	|	0.006	-0.002	0.05	0.166	0.434
	139	|	0.022	-0.002	0.043	0.558	0.288
	140	|	0.013	-0.002	0.044	0.352	0.362
	141	|	-0.024	-0.002	0.107	-0.205	0.419
	142	|	0.006	-0.002	0.061	0.129	0.449
	143	|	0.056	-0.002	0.171	0.34	0.367
	144	|	-0.024	-0.002	0.108	-0.204	0.419
	145	|	-0.012	-0.002	0.128	-0.074	0.471
	146	|	-0.012	-0.002	0.184	-0.055	0.478
	147	|	0.053	-0.002	0.087	0.635	0.263
	148	|	0.008	-0.002	0.121	0.083	0.467
	149	|	-0.005	-0.002	0.05	-0.056	0.478
	150	|	-0.002	-0.002	0.054	0.013	0.495
	151	|	0.001	-0.002	0.038	0.081	0.468
	152	|	-0.02	-0.002	0.198	-0.089	0.465
	153	|	0.001	-0.002	0.067	0.051	0.48
	154	|	0.041	-0.002	0.204	0.212	0.416
	155	|	0	-0.002	0.046	0.059	0.477
	156	|	0	-0.002	0.098	0.027	0.489
	157	|	0.002	-0.002	0.086	0.053	0.479
	158	|	0.003	-0.002	0.046	0.122	0.452
	159	|	-0.01	-0.002	0.143	-0.051	0.479
	160	|	0.009	-0.002	0.077	0.15	0.44
	161	|	0.032	-0.002	0.194	0.177	0.43
	162	|	-0.003	-0.002	0.119	-0.005	0.498
	163	|	-0.003	-0.002	0.061	-0.016	0.493
	164	|	0.005	-0.002	0.096	0.072	0.471
	165	|	0	-0.002	0.054	0.039	0.484
	166	|	0.001	-0.002	0.132	0.021	0.491
	167	|	0	-0.002	0.038	0.056	0.477
	168	|	0	-0.002	0.057	0.039	0.484
	169	|	-0.001	-0.002	0.051	0.032	0.487
	170	|	0	-0.002	0.041	0.051	0.48
	171	|	0.002	-0.002	0.087	0.053	0.479
	172	|	-0.001	-0.002	0.049	0.017	0.493
	173	|	-0.002	-0.002	0.044	0.011	0.496
	174	|	-0.002	-0.002	0.208	0.003	0.499
	175	|	0.002	-0.002	0.013	0.287	0.387
	176	|	-0.002	-0.002	0.045	0.01	0.496
	177	|	-0.006	-0.002	0.092	-0.041	0.484
	178	|	-0.007	-0.002	0.139	-0.037	0.485
	179	|	0.005	-0.002	0.092	0.073	0.471
	180	|	-0.015	-0.002	0.178	-0.073	0.471
	181	|	-0.004	-0.002	0.057	-0.024	0.491
	182	|	-0.008	-0.002	0.116	-0.049	0.48
	183	|	-0.008	-0.002	0.139	-0.045	0.482
	184	|	-0.003	-0.002	0.176	-0.002	0.499
	185	|	-0.01	-0.002	0.221	-0.033	0.487
	186	|	-0.028	-0.002	0.065	-0.402	0.344
	187	|	-0.021	-0.002	0.082	-0.228	0.41
	188	|	-0.017	-0.002	0.123	-0.125	0.45
	189	|	-0.004	-0.002	0.16	-0.011	0.495
	190	|	-0.003	-0.002	0.226	-0.004	0.499
	191	|	0.004	-0.002	0.179	0.033	0.487
	192	|	0.022	-0.002	0.179	0.137	0.446
	193	|	0.021	-0.002	0.155	0.152	0.44
	194	|	0.017	-0.002	0.067	0.28	0.39
	195	|	-0.035	-0.002	0.087	-0.376	0.353
	196	|	0.018	-0.002	0.053	0.382	0.351
	197	|	-0.012	-0.002	0.039	-0.265	0.395
	198	|	0.009	-0.002	0.214	0.051	0.48
	199	|	-0.01	-0.002	0.144	-0.055	0.478
	200	|	-0.083	-0.002	0.238	-0.339	0.367
	201	|	0.006	-0.002	0.109	0.072	0.471
	202	|	-0.004	-0.002	0.067	-0.024	0.491
	203	|	-0.009	-0.002	0.054	-0.12	0.452
	204	|	0.031	-0.002	0.123	0.267	0.395
	205	|	-0.011	-0.002	0.139	-0.066	0.474
	206	|	0.047	-0.002	0.145	0.337	0.368
	207	|	0.014	-0.002	0.148	0.109	0.456
	208	|	-0.014	-0.002	0.055	-0.209	0.417
	209	|	-0.012	-0.002	0.07	-0.136	0.446
	210	|	-0.014	-0.002	0.066	-0.178	0.429
	211	|	0.036	-0.002	0.157	0.244	0.404
	212	|	0.065	-0.002	0.167	0.399	0.345
	213	|	-0.006	-0.002	0.067	-0.056	0.478
	214	|	0.006	-0.002	0.064	0.134	0.447
	215	|	0.031	-0.002	0.119	0.278	0.39
	216	|	0.008	-0.002	0.032	0.336	0.368
	217	|	-0.036	-0.002	0.061	-0.562	0.287
	218	|	0.004	-0.002	0.026	0.229	0.409
	219	|	0.038	-0.002	0.081	0.496	0.31
	220	|	-0.081	-0.002	0.087	-0.91	0.181
	221	|	0.053	-0.002	0.161	0.343	0.366
	222	|	-0.191	-0.002	0.159	-1.188	0.117
	223	|	0.067	-0.002	0.154	0.449	0.327
	224	|	0.01	-0.002	0.163	0.075	0.47
	225	|	-0.016	-0.002	0.07	-0.197	0.422
	226	|	0.037	-0.002	0.114	0.345	0.365
	227	|	-0.029	-0.002	0.096	-0.28	0.39
	228	|	-0.003	-0.002	0.206	-0.002	0.499
	229	|	-0.031	-0.002	0.047	-0.603	0.273
	230	|	-0.036	-0.002	0.088	-0.385	0.35
	231	|	-0.002	-0.002	0.19	0.001	0.5
	232	|	-0.04	-0.002	0.174	-0.215	0.415
	233	|	0.066	-0.002	0.123	0.556	0.289
	234	|	-0.117	-0.002	0.108	-1.064	0.144
	235	|	0.029	-0.002	0.178	0.174	0.431
	236	|	0.013	-0.002	0.075	0.198	0.421
	237	|	-0.061	-0.002	0.047	-1.245	0.106
	238	|	0.017	-0.002	0.073	0.265	0.396
	239	|	-0.055	-0.002	0.077	-0.696	0.243
	240	|	-0.047	-0.002	0.18	-0.247	0.403
	241	|	-0.015	-0.002	0.083	-0.153	0.439
	242	|	-0.038	-0.002	0.048	-0.733	0.232
	243	|	-0.029	-0.002	0.093	-0.283	0.388
	244	|	-0.083	-0.002	0.069	-1.16	0.123
	245	|	0.009	-0.002	0.036	0.31	0.378
	246	|	0.106	-0.002	0.214	0.506	0.306
	247	|	-0.018	-0.002	0.138	-0.114	0.455
	248	|	-0.036	-0.002	0.117	-0.288	0.386
	249	|	0.054	-0.002	0.109	0.519	0.302
	250	|	0.096	-0.002	0.147	0.668	0.252
	251	|	0.047	-0.002	0.175	0.282	0.389
	252	|	-0.145	-0.002	0.107	-1.336	0.091
	253	|	0.057	-0.002	0.107	0.556	0.289
	254	|	0.122	-0.002	0.174	0.715	0.237
	255	|	0.1	-0.002	0.142	0.72	0.236
	256	|	-0.046	-0.002	0.221	-0.197	0.422
	257	|	0.095	-0.002	0.157	0.615	0.269
	258	|	0.018	-0.002	0.11	0.184	0.427
	259	|	0.056	-0.002	0.139	0.417	0.338
	260	|	-0.002	-0.002	0.123	0.001	0.499
	261	|	0.14	-0.002	0.302	0.472	0.318
	262	|	0.022	-0.002	0.369	0.065	0.474
	263	|	0.053	-0.002	0.046	1.178	0.119
	264	|	-0.014	-0.002	0.15	-0.081	0.468
	265	|	0.073	-0.002	0.124	0.608	0.272
	266	|	-0.057	-0.002	0.058	-0.952	0.171
	267	|	0.097	-0.002	0.188	0.53	0.298
	268	|	-0.093	-0.002	0.132	-0.689	0.245
	269	|	-0.072	-0.002	0.067	-1.033	0.151
	270	|	-0.021	-0.002	0.084	-0.221	0.412
	271	|	-0.06	-0.002	0.115	-0.502	0.308
	272	|	0.049	-0.002	0.149	0.34	0.367
	273	|	-0.025	-0.002	0.068	-0.334	0.369
	274	|	-0.195	-0.002	0.223	-0.866	0.193
	275	|	-0.019	-0.002	0.047	-0.358	0.36
	276	|	-0.045	-0.002	0.051	-0.848	0.198
	277	|	0.037	-0.002	0.09	0.433	0.333
	278	|	0.059	-0.002	0.12	0.51	0.305
	279	|	-0.02	-0.002	0.053	-0.336	0.368
	280	|	-0.035	-0.002	0.066	-0.506	0.306
	281	|	0.014	-0.002	0.208	0.077	0.47
	282	|	-0.094	-0.002	0.085	-1.078	0.14
	283	|	0.094	-0.002	0.179	0.538	0.295
	284	|	-0.042	-0.002	0.047	-0.858	0.196
	285	|	0.089	-0.002	0.223	0.408	0.342
	286	|	0.018	-0.002	0.06	0.337	0.368
	287	|	0.11	-0.002	0.217	0.518	0.302
	288	|	0.021	-0.002	0.161	0.147	0.441
	289	|	0.14	-0.002	0.129	1.099	0.136
	290	|	-0.035	-0.002	0.151	-0.215	0.415
	291	|	-0.01	-0.002	0.097	-0.083	0.467
	292	|	0.105	-0.002	0.129	0.827	0.204
	293	|	-0.124	-0.002	0.06	-2.042	0.021
	294	|	-0.009	-0.002	0.097	-0.067	0.473
	295	|	-0.15	-0.002	0.094	-1.564	0.059
	296	|	0.008	-0.002	0.06	0.164	0.435
	297	|	0.038	-0.002	0.089	0.447	0.328
	298	|	-0.326	-0.002	0.139	-2.325	0.01
	299	|	-0.035	-0.002	0.103	-0.317	0.376
	300	|	-0.043	-0.002	0.093	-0.436	0.331
	301	|	-0.049	-0.002	0.086	-0.547	0.292
	302	|	0.05	-0.002	0.106	0.486	0.313
	303	|	-0.024	-0.002	0.164	-0.135	0.446
	304	|	0.099	-0.002	0.151	0.67	0.251
	305	|	0.11	-0.002	0.13	0.862	0.194
	306	|	-0.027	-0.002	0.043	-0.581	0.281
	307	|	-0.075	-0.002	0.107	-0.677	0.249
	308	|	-0.033	-0.002	0.22	-0.138	0.445
	309	|	0.05	-0.002	0.106	0.494	0.311
	310	|	-0.008	-0.002	0.408	-0.015	0.494
	311	|	0.08	-0.002	0.084	0.974	0.165
	312	|	-0.087	-0.002	0.151	-0.562	0.287
	313	|	-0.019	-0.002	0.062	-0.269	0.394
	314	|	-0.063	-0.002	0.047	-1.28	0.1
	315	|	0.141	-0.002	0.142	1.008	0.157
	316	|	0.026	-0.002	0.058	0.49	0.312
	317	|	0.029	-0.002	0.066	0.477	0.317
	318	|	0.1	-0.002	0.173	0.589	0.278
	319	|	0.151	-0.002	0.149	1.034	0.151
	320	|	0.145	-0.002	0.302	0.487	0.313
	321	|	0.078	-0.002	0.063	1.265	0.103
	322	|	-0.041	-0.002	0.063	-0.624	0.266
	323	|	-0.017	-0.002	0.038	-0.389	0.349
	324	|	0.059	-0.002	0.056	1.085	0.139
	325	|	0.03	-0.002	0.176	0.184	0.427
	326	|	0.095	-0.002	0.194	0.499	0.309
	327	|	-0.028	-0.002	0.115	-0.225	0.411
	328	|	0.042	-0.002	0.035	1.267	0.103
	329	|	-0.019	-0.002	0.243	-0.069	0.473
	330	|	0.045	-0.002	0.182	0.261	0.397
	331	|	0.028	-0.002	0.109	0.273	0.392
	332	|	-0.159	-0.002	0.19	-0.824	0.205
	333	|	-0.02	-0.002	0.06	-0.292	0.385
	334	|	-0.06	-0.002	0.151	-0.382	0.351
	335	|	-0.02	-0.002	0.149	-0.116	0.454
	336	|	-0.014	-0.002	0.055	-0.224	0.411
	337	|	0.064	-0.002	0.111	0.596	0.275
	338	|	0.076	-0.002	0.066	1.185	0.118
	339	|	0.152	-0.002	0.19	0.815	0.207
	340	|	-0.09	-0.002	0.179	-0.491	0.312
	341	|	-0.104	-0.002	0.199	-0.513	0.304
	342	|	-0.021	-0.002	0.123	-0.154	0.439
	343	|	-0.333	-0.002	0.114	-2.893	0.002
	344	|	-0.439	-0.002	0.205	-2.13	0.017
	345	|	0.131	-0.002	0.229	0.581	0.281
	346	|	-0.061	-0.002	0.056	-1.04	0.149
	347	|	0.069	-0.002	0.122	0.584	0.28
	348	|	-0.068	-0.002	0.09	-0.733	0.232
	349	|	0.054	-0.002	0.226	0.249	0.402
	350	|	-0.012	-0.002	0.086	-0.112	0.455
	351	|	0.136	-0.002	0.149	0.928	0.177
	352	|	0.082	-0.002	0.082	1.038	0.15
	353	|	-0.009	-0.002	0.047	-0.146	0.442
	354	|	-0.063	-0.002	0.056	-1.07	0.142
	355	|	-0.018	-0.002	0.126	-0.125	0.45
	356	|	0.186	-0.002	0.142	1.321	0.093
	357	|	-0.116	-0.002	0.107	-1.065	0.143
	358	|	-0.081	-0.002	0.105	-0.752	0.226
	359	|	0.033	-0.002	0.182	0.196	0.422
	360	|	0.04	-0.002	0.021	1.957	0.025
	361	|	0.029	-0.002	0.142	0.219	0.413
	362	|	0.099	-0.002	0.057	1.765	0.039
	363	|	0.093	-0.002	0.087	1.093	0.137
	364	|	-0.009	-0.002	0.035	-0.182	0.428
	365	|	-0.013	-0.002	0.156	-0.068	0.473
	366	|	-0.167	-0.002	0.118	-1.395	0.082
	367	|	-0.077	-0.002	0.067	-1.116	0.132
	368	|	0.009	-0.002	0.072	0.155	0.439
	369	|	0.179	-0.002	0.207	0.875	0.191
	370	|	0.119	-0.002	0.123	0.991	0.161
	371	|	-0.019	-0.002	0.085	-0.192	0.424
	372	|	-0.076	-0.002	0.134	-0.549	0.292
	373	|	-0.08	-0.002	0.112	-0.688	0.246
	374	|	0.005	-0.002	0.193	0.037	0.485
	375	|	0.001	-0.002	0.051	0.064	0.474
	376	|	0.094	-0.002	0.106	0.903	0.183
	377	|	0.228	-0.002	0.139	1.659	0.049
	378	|	-0.085	-0.002	0.089	-0.927	0.177
	379	|	-0.111	-0.002	0.129	-0.841	0.2
	380	|	-0.012	-0.002	0.04	-0.243	0.404
	381	|	-0.194	-0.002	0.066	-2.891	0.002
	382	|	0.196	-0.002	0.173	1.146	0.126
	383	|	-0.063	-0.002	0.083	-0.725	0.234
	384	|	0.014	-0.002	0.044	0.356	0.361
	385	|	-0.105	-0.002	0.048	-2.134	0.016
	386	|	0.106	-0.002	0.154	0.704	0.241
	387	|	0.081	-0.002	0.135	0.614	0.27
	388	|	-0.171	-0.002	0.059	-2.856	0.002
	389	|	-0.032	-0.002	0.048	-0.609	0.271
	390	|	0.053	-0.002	0.047	1.178	0.119
	391	|	0.021	-0.002	0.225	0.106	0.458
	392	|	0.135	-0.002	0.16	0.858	0.195
	393	|	0.061	-0.002	0.235	0.268	0.394
	394	|	-0.641	-0.002	0.24	-2.667	0.004
	395	|	-0.236	-0.002	0.149	-1.568	0.058
	396	|	0.255	-0.002	0.165	1.559	0.059
	397	|	0.04	-0.002	0.076	0.563	0.287
	398	|	0.178	-0.002	0.217	0.833	0.203
	399	|	-0.055	-0.002	0.1	-0.526	0.299
	400	|	0.089	-0.002	0.064	1.41	0.079
	401	|	0.009	-0.002	0.051	0.221	0.412
	402	|	-0.151	-0.002	0.142	-1.046	0.148
	403	|	-0.068	-0.002	0.189	-0.35	0.363
	404	|	-0.16	-0.002	0.147	-1.075	0.141
	405	|	0.059	-0.002	0.152	0.402	0.344
	406	|	0.106	-0.002	0.133	0.813	0.208
	407	|	0.174	-0.002	0.206	0.855	0.196
	408	|	0.082	-0.002	0.199	0.426	0.335
	409	|	0.023	-0.002	0.103	0.243	0.404
	410	|	0.096	-0.002	0.188	0.524	0.3
	411	|	0.011	-0.002	0.042	0.319	0.375
	412	|	0.071	-0.002	0.17	0.432	0.333
	413	|	-0.038	-0.002	0.162	-0.221	0.413
	414	|	-0.048	-0.002	0.085	-0.537	0.296
	415	|	-0.305	-0.002	0.097	-3.11	0.001
	416	|	-0.067	-0.002	0.058	-1.123	0.131
	417	|	-0.114	-0.002	0.141	-0.796	0.213
	418	|	-0.142	-0.002	0.048	-2.903	0.002
	419	|	0.244	-0.002	0.134	1.836	0.033
	420	|	0.077	-0.002	0.114	0.693	0.244
	421	|	-0.187	-0.002	0.186	-0.993	0.16
	422	|	-0.005	-0.002	0.049	-0.064	0.474
	423	|	-0.034	-0.002	0.157	-0.205	0.419
	424	|	-0.289	-0.002	0.108	-2.659	0.004
	425	|	-0.001	-0.002	0.04	0.026	0.49
	426	|	0.123	-0.002	0.071	1.764	0.039
	427	|	0.264	-0.002	0.163	1.634	0.051
	428	|	-0.167	-0.002	0.059	-2.778	0.003
	429	|	0.096	-0.002	0.151	0.653	0.257
	430	|	0.043	-0.002	0.176	0.258	0.398
	431	|	0.141	-0.002	0.193	0.743	0.229
	432	|	0.204	-0.002	0.228	0.904	0.183
	433	|	0.111	-0.002	0.174	0.65	0.258
	434	|	-0.025	-0.002	0.16	-0.142	0.444
	435	|	0.068	-0.002	0.142	0.497	0.309
	436	|	-0.077	-0.002	0.093	-0.805	0.21
	437	|	-0.049	-0.002	0.134	-0.346	0.364
	438	|	0.163	-0.002	0.169	0.979	0.164
	439	|	0.095	-0.002	0.053	1.857	0.032
	440	|	-0.332	-0.002	0.106	-3.118	0.001
	441	|	-0.114	-0.002	0.056	-2.006	0.022
	442	|	0.005	-0.002	0.049	0.156	0.438
	443	|	0.01	-0.002	0.094	0.134	0.447
	444	|	0.232	-0.002	0.189	1.243	0.107
	445	|	0.082	-0.002	0.24	0.349	0.364
	446	|	-0.002	-0.002	0.18	-0.001	0.5
	447	|	-0.08	-0.002	0.076	-1.03	0.152
	448	|	0.119	-0.002	0.148	0.82	0.206
	449	|	0.019	-0.002	0.066	0.317	0.375
	450	|	0.061	-0.002	0.196	0.321	0.374
	451	|	0.03	-0.002	0.064	0.502	0.308
--------------------------------------------------------------
*1-tail	test
.
end	of	do-file
.
