# Supplementary material for: Spatial dependence in the rank-size distribution of cities – weak but not negligible
Source: PLoS One. 2021 Feb 9;16(2):e0246796. doi: 10.1371/journal.pone.0246796 (PMC7872244; doi:10.1371/journal.pone.0246796)
Supplement: S1 File — (ZIP) [file pone.0246796.s001.zip › Data_20-16834/Slovenia_10000_gi.xlsx]

## Sheet: Tabelle1
LNRank	LNPop	BY	BX
-0.5	12.5144	46.0511	14.5051
0.193147	11.4634	46.5547	15.6467
0.598612	10.5326	46.2309	15.2604
0.886294	10.5153	46.2389	14.3556
1.10944	10.1447	46.3592	15.1103
1.29176	10.1265	45.5469	13.7294
1.44591	10.058	45.804	15.1689
1.57944	9.8072	46.4201	15.8702
1.69722	9.62661	46.155	15.0533
1.80259	9.52106	46.2259	14.6121
1.8979	9.50599	46.4306	14.0669
1.98491	9.4863	45.956	13.6484
2.06495	9.42594	46.1377	14.5937
2.13906	9.39008	46.1655	14.3063
2.20805	9.35997	46.6625	16.1664
2.27259	9.32572	45.5369	13.6619
