# Supplementary material for: Spatial dependence in the rank-size distribution of cities – weak but not negligible
Source: PLoS One. 2021 Feb 9;16(2):e0246796. doi: 10.1371/journal.pone.0246796 (PMC7872244; doi:10.1371/journal.pone.0246796)
Supplement: S1 File — (ZIP) [file pone.0246796.s001.zip › Data_20-16834/Slovenia_VIIRS_gi.xlsx]

## Sheet: Slovenia-VIIRS
Area	Rank	LNArea	LNRank	BX	BY
573	1	6.35089	-0.5	255	178
347	2	5.84932	0.193147	525	71
161	3	5.0814	0.598612	74	310
123	4	4.81218	0.886294	442	149
104	5	4.64439	1.10944	418	251
93	6	4.5326	1.29176	396	117
93	7	4.5326	1.44591	283	167
90	8	4.49981	1.57944	587	106
76	9	4.33073	1.69722	229	149
52	10	3.95124	1.80259	661	48
51	11	3.93183	1.8979	154	103
