# Supplementary material for: Spatial dependence in the rank-size distribution of cities – weak but not negligible
Source: PLoS One. 2021 Feb 9;16(2):e0246796. doi: 10.1371/journal.pone.0246796 (PMC7872244; doi:10.1371/journal.pone.0246796)
Supplement: S1 File — (ZIP) [file pone.0246796.s001.zip › Data_20-16834/uk_UZ100000_gi.xlsx]

## Sheet: Tabelle1
Pop	Rank	LNRank	LNPop	BY	BX
10620723	1	-0.5	16.1783	51.5085	-0.12574
2681285	2	0.193147	14.8018	53.4809	-2.23743
2570990	3	0.598612	14.7598	52.4814	-1.89983
1856709	4	0.886294	14.4343	53.7965	-1.54785
999300	5	1.10944	13.8148	55.8652	-4.25763
900000	6	1.29176	13.7102	50.9039	-1.40428
898070	7	1.44591	13.708	53.4106	-2.97794
800665	8	1.57944	13.5932	54.9733	-1.61396
773371	9	1.69722	13.5585	52.9536	-1.15047
719273	10	1.80259	13.486	53.383	-1.4659
668393	11	1.8979	13.4126	51.4552	-2.59665
613390	12	1.98491	13.3268	54.5968	-5.92541
543588	13	2.06495	13.2059	52.6386	-1.13169
522350	14	2.13906	13.1661	55.9521	-3.19648
500663	15	2.20805	13.1237	50.8284	-0.13947
485988	16	2.27259	13.0939	50.7205	-1.8795
467693	17	2.33321	13.0556	51.48	-3.18
409293	18	2.39037	12.9222	52.4066	-1.51217
383941	19	2.44444	12.8582	53.0042	-2.18538
383711	20	2.49573	12.8576	54.5762	-1.23483
338162	21	2.54452	12.7313	54.9047	-1.38222
337108	22	2.59104	12.7282	51.4562	-0.97113
329308	23	2.63549	12.7047	53.3934	-3.01479
323537	24	2.67805	12.6871	53.7628	-2.70452
318351	25	2.71888	12.6709	53.7446	-0.33525
316989	26	2.7581	12.6666	51.5877	-2.99835
308802	27	2.79584	12.6405	51.5378	0.71433
308197	28	2.8322	12.6385	51.6208	-3.94323
279569	29	2.8673	12.541	52.9228	-1.47663
274473	30	2.9012	12.5226	51.8797	-0.41748
266823	31	2.93399	12.4943	50.3715	-4.14305
258095	32	2.96574	12.4611	51.2942	-0.75565
255423	33	2.99651	12.4507	51.3891	0.54863
245162	34	3.02636	12.4097	52.0417	-0.75583
240221	35	3.05535	12.3893	53.8167	-3.05
236847	36	3.08352	12.3752	53.55	-1.48333
230583	37	3.11092	12.3484	52.25	-0.88333
228218	38	3.13759	12.3381	52.6278	1.29834
211930	39	3.16356	12.264	57.1437	-2.09814
196431	40	3.18888	12.1881	51.558	-1.78116
191881	41	3.21357	12.1646	51.113	-0.18312
184474	42	3.23767	12.1253	52.0592	1.15545
181362	43	3.2612	12.1083	53.1333	-1.2
180584	44	3.28419	12.104	53.543	-2.63706
179290	45	3.30666	12.0968	52.5736	-0.24777
175403	46	3.32864	12.0748	51.7522	-1.25596
173375	47	3.35015	12.0632	51.5095	-0.59541
172192	48	3.3712	12.0564	53.3925	-2.58024
164504	49	3.39182	12.0107	53.9576	-1.08271
164190	50	3.41202	12.0088	53.5229	-1.13116
162794	51	3.43183	12.0002	52.2	0.11667
161904	52	3.45124	11.9948	51.8657	-2.2431
158760	53	3.47029	11.9751	56.4691	-2.97489
156145	54	3.48898	11.9585	52.6766	-2.44926
155904	55	3.50733	11.957	51.5684	0.45782
153262	56	3.52535	11.9399	53.8	-2.23333
147810	57	3.54305	11.9037	53.75	-2.48333
138761	58	3.56044	11.8405	51.8892	0.90421
138359	59	3.57754	11.8376	50.8552	0.57292
136607	60	3.59434	11.8249	51.6291	-0.74934
133719	61	3.61087	11.8035	53.5654	-0.07553
132174	62	3.62713	11.7919	51.3813	1.38617
130740	63	3.64313	11.781	52.8073	-1.64263
129429	64	3.65888	11.7709	50.7236	-3.52751
127861	65	3.67439	11.7587	53.7538	-2.35863
124840	66	3.68965	11.7348	55.7892	-3.99187
124641	67	3.70469	11.7332	50.7687	0.28453
123322	68	3.71951	11.7226	53.2268	-0.53792
120054	69	3.73411	11.6957	50.4356	-3.56789
118899	70	3.7485	11.686	51.2667	0.51667
118591	71	3.76268	11.6834	51.7357	0.46958
117836	72	3.77667	11.677	51.9001	-2.07972
114464	73	3.79046	11.648	51.2625	-1.08708
114168	74	3.80407	11.6454	53.25	-1.41667
114122	75	3.81749	11.645	52.1346	-0.46632
104994	76	3.83073	11.5617	52.1894	-2.22001
103361	77	3.84381	11.546	51.3751	-2.36172
102920	78	3.85671	11.5417	56.0021	-3.78535
101669	79	3.86945	11.5295	54.0465	-2.79988
