# Supplementary material for: Spatial dependence in the rank-size distribution of cities – weak but not negligible
Source: PLoS One. 2021 Feb 9;16(2):e0246796. doi: 10.1371/journal.pone.0246796 (PMC7872244; doi:10.1371/journal.pone.0246796)
Supplement: S1 File — (ZIP) [file pone.0246796.s001.zip › Data_20-16834/usa_UZ100000_gi.xlsx]

## Sheet: US urban
Pop	Rank	LN Pop	LN Rank	BY	BX
19354922	1	16.7785	-0.5	40.6943	-73.9249
12815475	2	16.3662	0.193147	34.1139	-118.407
8675982	3	15.9761	0.598612	41.8373	-87.6862
6381966	4	15.669	0.886294	25.7839	-80.2102
5733259	5	15.5618	1.10944	32.7936	-96.7662
5637884	6	15.545	1.29176	40.0077	-75.1339
5446468	7	15.5105	1.44591	29.7869	-95.3905
5289420	8	15.4812	1.57944	38.9047	-77.0163
5228750	9	15.4697	1.69722	33.7627	-84.4225
4637537	10	15.3497	1.80259	42.3188	-71.0846
4081849	11	15.2221	1.8979	33.5722	-112.089
3643765	12	15.1085	1.98491	47.6211	-122.324
3603761	13	15.0975	2.06495	37.7562	-122.443
3522206	14	15.0746	2.13906	42.3834	-83.1024
3210314	15	14.9819	2.20805	32.8312	-117.123
2926757	16	14.8894	2.27259	44.9635	-93.2678
2804240	17	14.8466	2.33321	27.9942	-82.4451
2787266	18	14.8406	2.39037	39.7621	-104.876
2629150	19	14.7822	2.44444	40.6501	-73.9496
2333054	20	14.6627	2.49573	40.7498	-73.7976
2170504	21	14.5905	2.54452	39.3051	-76.6144
2084749	22	14.5502	2.59104	33.9381	-117.395
2078283	23	14.5471	2.63549	38.6358	-90.2451
2073045	24	14.5445	2.67805	36.2333	-115.265
2052796	25	14.5347	2.71888	45.5371	-122.65
2002530	26	14.5099	2.7581	29.4658	-98.5254
1854698	27	14.4332	2.79584	38.5667	-121.468
1821899	28	14.4154	2.8322	37.3021	-121.849
1776841	29	14.3903	2.8673	28.4772	-81.3369
1730363	30	14.3638	2.9012	41.4767	-81.6805
1715297	31	14.3551	2.93399	40.4396	-79.9763
1648254	32	14.3152	2.96574	39.1412	-84.506
1643734	33	14.3125	2.99651	40.7834	-73.9662
1638716	34	14.3094	3.02636	30.3006	-97.7517
1615621	35	14.2952	3.05535	39.1239	-94.5541
1564699	36	14.2632	3.08352	39.7771	-86.1458
1528314	37	14.2397	3.11092	39.986	-82.9851
1480383	38	14.2078	3.13759	36.7335	-76.0435
1467362	39	14.199	3.16356	35.2079	-80.8304
1455720	40	14.191	3.18888	40.8501	-73.8662
1377808	41	14.136	3.21357	43.0642	-87.9673
1206642	42	14.0034	3.23767	41.823	-71.4187
1156291	43	13.9607	3.2612	30.3322	-81.6749
1098400	44	13.9094	3.28419	40.7774	-111.93
1076645	45	13.8894	3.30666	36.1715	-86.7843
1068873	46	13.8821	3.32864	35.1046	-89.9773
1059907	47	13.8737	3.35015	37.5295	-77.4756
1029123	48	13.8442	3.3712	30.0687	-89.9288
1018336	49	13.8337	3.39182	35.8324	-78.6438
1011696	50	13.8271	3.41202	38.1663	-85.6485
955998	51	13.7705	3.43183	35.4676	-97.5137
938406	52	13.7519	3.45124	41.1918	-73.1953
926261	53	13.7389	3.47029	42.9017	-78.8487
914751	54	13.7264	3.48898	41.7661	-72.6834
874168	55	13.681	3.50733	32.7812	-97.3472
868391	56	13.6744	3.52535	32.1545	-110.878
845674	57	13.6479	3.54305	31.8479	-106.431
833671	58	13.6336	3.56044	21.3294	-157.846
827786	59	13.6265	3.57754	41.2628	-96.0498
800904	60	13.5935	3.59434	26.2273	-98.2471
758523	61	13.5391	3.61087	35.1053	-106.646
744189	62	13.5201	3.62713	33.5277	-86.7987
718169	63	13.4845	3.64313	39.7797	-84.1998
711998	64	13.4758	3.65888	43.168	-77.6162
706245	65	13.4677	3.67439	27.3386	-82.543
698021	66	13.456	3.68965	36.7831	-119.794
682899	67	13.4341	3.70469	40.5961	-75.4755
672054	68	13.4181	3.71951	36.1284	-95.9043
654770	69	13.392	3.73411	37.9722	-122.002
630134	70	13.3537	3.7485	26.6445	-81.9955
628076	71	13.3504	3.76268	42.1155	-72.5395
623946	72	13.3438	3.77667	38.8674	-104.761
616085	73	13.3311	3.79046	32.8151	-79.963
602694	74	13.3092	3.80407	42.9615	-85.6557
600474	75	13.3055	3.81749	33.6095	-117.655
597270	76	13.3001	3.83073	42.6664	-73.7987
585249	77	13.2798	3.84381	35.9692	-83.9496
583613	78	13.277	3.85671	30.4419	-91.131
574362	79	13.261	3.86945	35.353	-119.036
573632	80	13.2597	3.88203	41.228	-111.968
568144	81	13.2501	3.89445	41.3112	-72.9246
566166	82	13.2466	3.90672	34.0376	-80.9037
565920	83	13.2462	3.91884	41.0798	-81.5219
503695	84	13.1297	3.93082	40.2457	-111.646
498997	85	13.1204	3.94265	42.2705	-71.8079
496401	86	13.1151	3.95435	33.4017	-111.718
489912	87	13.102	3.96591	27.955	-80.6628
488672	88	13.0994	3.97734	41.6639	-83.5822
483681	89	13.0892	3.98864	33.572	-117.191
483057	90	13.0879	3.99981	37.6897	-97.3441
481222	91	13.0841	4.01086	41.5725	-93.6105
476015	92	13.0732	4.02179	40.5834	-74.1496
469450	93	13.0593	4.0326	33.798	-118.168
467894	94	13.056	4.04329	34.8362	-82.3649
442699	95	13.0006	4.05388	34.7255	-92.358
441580	96	12.9981	4.06435	40.2752	-76.8843
440146	97	12.9949	4.07471	33.2176	-97.1419
439553	98	12.9935	4.08497	43.0827	-89.3923
433271	99	12.9791	4.09512	39.5497	-119.848
432589	100	12.9775	4.10517	27.2796	-80.3884
425195	101	12.9603	4.11512	37.7903	-122.216
416581	102	12.9398	4.12497	36.1029	-80.261
408097	103	12.9193	4.13473	33.7346	-116.235
407575	104	12.918	4.14439	35.9795	-78.9032
407259	105	12.9172	4.15396	43.0409	-76.1438
407182	106	12.917	4.16344	35.0657	-85.2487
404525	107	12.9105	4.17283	40.042	-76.3012
403043	108	12.9068	4.18213	47.6671	-117.433
401757	109	12.9036	4.19135	29.5392	-81.246
396394	110	12.8902	4.20048	32.6998	-97.1251
396220	111	12.8897	4.20953	26.3559	-81.7861
396041	112	12.8893	4.2185	41.6949	-73.921
394467	113	12.8853	4.22739	37.9766	-121.311
389792	114	12.8734	4.2362	34.1962	-119.182
389383	115	12.8723	4.24493	33.3645	-82.0708
389022	116	12.8714	4.25359	41.4044	-75.6649
385218	117	12.8616	4.26217	43.6007	-116.231
381398	118	12.8516	4.27068	37.6374	-121.003
374231	119	12.8326	4.27912	28.3042	-81.4164
373728	120	12.8313	4.28749	41.0993	-80.6463
366623	121	12.8121	4.29579	39.7084	-104.727
352497	122	12.7728	4.30402	33.839	-117.857
349218	123	12.7635	4.31218	34.6934	-118.175
346948	124	12.7569	4.32028	34.5277	-117.354
344400	125	12.7496	4.32831	30.4427	-87.1886
341890	126	12.7422	4.33628	36.0713	-94.166
341657	127	12.7416	4.34419	18.4037	-66.0636
341435	128	12.7409	4.35203	27.7261	-97.3755
338185	129	12.7313	4.35981	32.3163	-90.2124
335588	130	12.7236	4.36753	36.0956	-79.8268
335354	131	12.7229	4.3752	43.0235	-83.6922
334136	132	12.7193	4.3828	33.7366	-117.882
328564	133	12.7025	4.39035	41.0885	-85.1436
326288	134	12.6955	4.39784	42.2755	-83.7312
324700	135	12.6907	4.40527	35.0846	-78.9776
321908	136	12.682	4.41265	38.4458	-122.707
320928	137	12.679	4.41998	42.7142	-84.5601
318084	138	12.6701	4.42725	30.6782	-88.1163
315939	139	12.6633	4.43447	38.0423	-84.4587
309716	140	12.6434	4.44164	34.6988	-86.6412
309378	141	12.6423	4.44876	34.4155	-118.499
309250	142	12.6419	4.45583	35.5704	-82.5537
306621	143	12.6334	4.46284	44.9477	-93.104
303184	144	12.6221	4.46981	40.5475	-105.065
302885	145	12.6211	4.47673	37.9789	-121.796
302539	146	12.62	4.48361	36.0146	-115.036
296869	147	12.601	4.49043	40.2236	-74.7641
291281	148	12.582	4.49721	28.0557	-81.9545
287432	149	12.5687	4.50395	32.4659	-93.7959
287413	150	12.5687	4.51064	41.5563	-90.6052
287222	151	12.568	4.51728	37.1943	-93.2915
286143	152	12.5642	4.52388	33.0502	-96.7487
285562	153	12.5622	4.53044	42.2598	-89.0641
285154	154	12.5608	4.53695	40.7245	-74.1725
285118	155	12.5607	4.54343	40.8088	-96.6796
284607	156	12.5589	4.54986	42.379	-88.0811
281100	157	12.5465	4.55625	41.6771	-86.2692
280082	158	12.5428	4.5626	32.0281	-81.1785
277453	159	12.5334	4.5689	33.6772	-117.774
271184	160	12.5106	4.57517	40.8076	-81.3678
270753	161	12.509	4.5814	40.7161	-74.0683
270471	162	12.5079	4.5876	32.6281	-117.014
267568	163	12.4971	4.59375	44.0563	-123.117
267300	164	12.4961	4.59987	40.34	-75.9267
265746	165	12.4903	4.60595	30.2084	-92.0323
263255	166	12.4809	4.61199	27.793	-82.6652
262505	167	12.478	4.61799	33.5642	-101.887
262010	168	12.4761	4.62396	40.7521	-89.6155
260487	169	12.4703	4.6299	33.7096	-78.8842
260244	170	12.4694	4.6358	27.5617	-99.4874
259816	171	12.4677	4.64166	44.9232	-123.025
259160	172	12.4652	4.64749	32.51	-84.8771
255908	173	12.4526	4.65329	32.3473	-86.2666
253458	174	12.443	4.65906	33.2827	-111.852
253421	175	12.4428	4.66479	61.1508	-149.109
253030	176	12.4413	4.67048	30.4551	-84.2527
250186	177	12.43	4.67615	35.3932	-80.6363
249950	178	12.429	4.68178	33.6872	-111.865
247489	179	12.4191	4.68739	31.0755	-97.7297
246709	180	12.416	4.69296	33.5797	-112.226
245910	181	12.4127	4.6985	34.2101	-77.886
245237	182	12.41	4.70401	28.0118	-81.7017
244703	183	12.4078	4.70949	36.8945	-76.259
242975	184	12.4007	4.71494	36.288	-115.09
242354	185	12.3982	4.72036	33.3103	-111.746
241363	186	12.3941	4.72575	39.3797	-74.4527
241132	187	12.3931	4.73111	41.6722	-70.3599
240397	188	12.39	4.73644	36.6778	-76.3024
240373	189	12.3899	4.74175	32.8584	-96.9702
239673	190	12.387	4.74702	25.8696	-80.3046
238002	191	12.38	4.75227	32.91	-96.6305
235134	192	12.3679	4.7575	33.2016	-96.6669
234962	193	12.3672	4.76269	37.5265	-121.985
234573	194	12.3655	4.76786	36.3276	-119.327
234245	195	12.3641	4.773	39.9651	-76.7315
232915	196	12.3584	4.77811	46.1979	-119.173
232285	197	12.3557	4.7832	37.9881	-87.5341
231858	198	12.3539	4.78827	36.0807	-115.137
231262	199	12.3513	4.7933	42.7491	-71.491
229534	200	12.3438	4.79832	38.8786	-77.1011
227883	201	12.3366	4.8033	25.998	-97.4565
222222	202	12.3114	4.80827	44.2774	-88.3894
221348	203	12.3075	4.81321	30.4271	-89.0703
218729	204	12.2956	4.81812	34.1914	-118.876
217192	205	12.2885	4.82301	33.3858	-112.324
216995	206	12.2876	4.82788	34.1417	-117.294
216480	207	12.2853	4.83272	47.5436	-122.712
216177	208	12.2839	4.83754	37.2785	-79.958
215353	209	12.28	4.84233	35.7426	-81.323
214083	210	12.2741	4.84711	42.2749	-85.5882
213418	211	12.271	4.85186	47.2431	-122.453
211815	212	12.2635	4.85659	34.0968	-117.46
208625	213	12.2483	4.86129	44.515	-87.9896
207308	214	12.242	4.86598	30.5852	-96.296
207226	215	12.2416	4.87064	33.9244	-117.204
206072	216	12.236	4.87528	35.1989	-101.831
206023	217	12.2357	4.8799	43.6773	-70.2715
204820	218	12.2299	4.8845	46.8653	-96.8292
204034	219	12.226	4.88907	34.4285	-119.72
203916	220	12.2255	4.89363	41.5495	-72.0882
203054	221	12.2212	4.89816	34.1818	-118.247
202019	222	12.2161	4.90268	40.9466	-73.8674
201874	223	12.2154	4.90717	33.696	-118.002
200965	224	12.2109	4.91165	41.7637	-88.2901
199695	225	12.2045	4.9161	29.6804	-82.3458
196078	226	12.1863	4.92053	47.0417	-122.896
195992	227	12.1858	4.92495	27.0577	-82.1975
195646	228	12.1841	4.92935	36.0987	-115.262
194155	229	12.1764	4.93372	38.4109	-82.4344
194061	230	12.1759	4.93808	28.905	-81.2136
193854	231	12.1749	4.94242	36.1785	-115.049
193837	232	12.1748	4.94674	32.687	-97.0209
193590	233	12.1735	4.95104	36.6884	-121.632
191484	234	12.1626	4.95532	41.5583	-73.0361
191278	235	12.1615	4.95959	38.887	-94.687
188448	236	12.1466	4.96383	31.5597	-97.1882
188079	237	12.1446	4.96806	42.1168	-80.0733
186160	238	12.1344	4.97227	41.9667	-91.6781
185704	239	12.1319	4.97646	39.6402	-77.7217
185038	240	12.1283	4.98064	33.3881	-111.932
183184	241	12.1182	4.9848	34.9437	-81.9256
182849	242	12.1164	4.98894	36.5696	-87.3428
180974	243	12.1061	4.99306	35.2494	-81.1853
180239	244	12.102	4.99717	41.4409	-82.184
180204	245	12.1018	5.00126	43.5397	-96.7321
180072	246	12.1011	5.00533	26.1412	-80.1464
179388	247	12.0973	5.00939	37.1051	-76.5185
177874	248	12.0888	5.01343	35.9905	-79.9937
177556	249	12.087	5.01745	36.9789	-122.035
177452	250	12.0865	5.02146	34.1248	-117.567
177286	251	12.0855	5.02545	33.1554	-96.8217
177177	252	12.0849	5.02943	41.4016	-73.471
176892	253	12.0833	5.03339	33.7341	-116.997
176193	254	12.0793	5.03733	33.2247	-117.308
175841	255	12.0773	5.04126	34.0393	-117.606
175673	256	12.0764	5.04518	45.6367	-122.597
174226	257	12.0681	5.04908	33.7787	-117.96
173863	258	12.066	5.05296	43.5843	-116.563
173844	259	12.0659	5.05683	38.1133	-122.236
171844	260	12.0543	5.06068	38.416	-121.384
170712	261	12.0477	5.06452	26.0128	-80.3382
170245	262	12.045	5.06834	18.3793	-66.1635
168219	263	12.033	5.07215	42.3372	-122.854
168181	264	12.0328	5.07595	33.7844	-112.299
167836	265	12.0307	5.07973	33.862	-117.564
167055	266	12.0261	5.0835	35.8493	-86.4117
166541	267	12.023	5.08725	48.081	-122.156
165904	268	12.0192	5.09099	35.7817	-78.8175
164976	269	12.0136	5.09471	38.2992	-77.4872
164712	270	12.012	5.09842	29.178	-82.1511
160742	271	11.9876	5.10212	42.9848	-71.4447
160500	272	11.986	5.1058	37.6328	-122.077
160142	273	11.9838	5.10947	43.2281	-86.2562
160035	274	11.9831	5.11313	38.8185	-77.0861
159394	275	11.9791	5.11677	39.771	-89.6537
159293	276	11.9785	5.1204	40.399	-86.8593
157934	277	11.9699	5.12402	29.8554	-93.9264
157519	278	11.9673	5.12762	34.5944	-118.106
156794	279	11.9627	5.13121	40.1144	-88.2735
156248	280	11.9592	5.13479	34.2902	-83.8303
155773	281	11.9562	5.13835	36.0163	-115.221
154972	282	11.951	5.14191	39.4336	-77.4157
154958	283	11.9509	5.14545	39.6977	-105.117
154204	284	11.946	5.14897	33.2348	-87.5266
153656	285	11.9425	5.15249	37.3836	-122.026
153633	286	11.9423	5.15599	30.2022	-93.2141
153627	287	11.9423	5.15948	26.0294	-80.1679
153520	288	11.9416	5.16296	29.6584	-95.1499
152939	289	11.9378	5.16643	34.0585	-117.763
152938	290	11.9378	5.16988	39.1234	-94.7443
152663	291	11.936	5.17332	32.8065	-83.6974
151969	292	11.9314	5.17675	33.1347	-117.072
150747	293	11.9234	5.18017	42.1014	-75.9093
149617	294	11.9158	5.18358	32.5975	-83.6526
149528	295	11.9152	5.18698	41.6697	-70.9428
148960	296	11.9114	5.19036	39.0346	-95.6955
148954	297	11.9114	5.19373	30.085	-94.1451
148678	298	11.9095	5.19709	40.9147	-74.1624
148462	299	11.9081	5.20044	41.5189	-88.1499
148161	300	11.9061	5.20378	28.7658	-81.8995
148131	301	11.9059	5.20711	41.6912	-85.962
147810	302	11.9037	5.21043	31.8831	-102.341
147682	303	11.9028	5.21373	41.7483	-88.1657
147582	304	11.9021	5.21703	38.2594	-122.032
146758	305	11.8965	5.22031	33.8346	-118.342
145239	306	11.8861	5.22359	30.1995	-85.6003
144822	307	11.8833	5.22685	29.9976	-90.1781
144444	308	11.8806	5.2301	47.5953	-122.155
144247	309	11.8793	5.23334	32.0249	-102.114
144192	310	11.8789	5.23657	18.4054	-65.9792
144117	311	11.8784	5.23979	37.3057	-120.478
143949	312	11.8772	5.243	32.7623	-96.5889
142969	313	11.8704	5.2462	29.5799	-90.7058
142858	314	11.8696	5.24939	38.3484	-81.6323
142647	315	11.8681	5.25257	34.1597	-118.139
142351	316	11.8661	5.25574	38.2713	-104.611
141116	317	11.8573	5.2589	32.3184	-95.3065
140560	318	11.8534	5.26205	33.8038	-117.822
140392	319	11.8522	5.26519	33.8841	-117.928
140328	320	11.8517	5.26832	25.9773	-80.3351
140219	321	11.851	5.27144	34.9333	-120.443
140169	322	11.8506	5.27455	33.9508	-83.3689
139945	323	11.849	5.27765	38.9477	-92.3255
138802	324	11.8408	5.28074	32.5991	-114.549
137472	325	11.8312	5.28383	38.8832	-94.8198
136978	326	11.8276	5.2869	39.9205	-104.944
136968	327	11.8275	5.28996	26.1916	-97.6976
136688	328	11.8255	5.29301	39.0877	-108.567
136170	329	11.8217	5.29606	40.6889	-112.011
135710	330	11.8183	5.29909	32.989	-96.8999
135329	331	11.8155	5.30212	38.7691	-121.318
135022	332	11.8132	5.30513	42.4934	-83.027
134892	333	11.8122	5.30814	40.4757	-88.9703
134669	334	11.8106	5.31114	37.0551	-76.3629
134085	335	11.8062	5.31413	33.68	-112.452
133988	336	11.8055	5.31711	32.3265	-106.789
133750	337	11.8037	5.32008	40.4151	-104.77
133233	338	11.7999	5.32305	46.5923	-120.55
133037	339	11.7984	5.326	26.2702	-80.2591
132631	340	11.7953	5.32895	42.5809	-83.0305
132402	341	11.7936	5.33188	34.7866	-82.2997
131467	342	11.7865	5.33481	42.7274	-87.8135
130824	343	11.7816	5.33773	41.1035	-73.5583
130215	344	11.7769	5.34064	40.6657	-74.1912
128458	345	11.7634	5.34354	47.3887	-122.213
128385	346	11.7628	5.34644	35.5956	-77.3768
127864	347	11.7587	5.34932	34.2663	-118.749
127374	348	11.7549	5.3522	36.0762	-79.4687
127134	349	11.753	5.35507	37.3646	-121.968
126589	350	11.7487	5.35793	36.3406	-82.3803
126054	351	11.7445	5.36079	40.0249	-105.252
126015	352	11.7442	5.36363	48.7543	-122.469
125562	353	11.7406	5.36647	35.3493	-94.3695
125004	354	11.7361	5.3693	37.4003	-79.1909
124888	355	11.7352	5.37212	42.5864	-87.8762
123905	356	11.7273	5.37493	34.0326	-118.169
123850	357	11.7268	5.37774	42.4614	-83.6526
123678	358	11.7254	5.38053	30.5254	-97.6659
122324	359	11.7144	5.38332	37.8723	-122.276
120800	360	11.7019	5.3861	45.7889	-108.551
120295	361	11.6977	5.38888	18.012	-66.6198
120270	362	11.6975	5.39164	40.5698	-122.365
120186	363	11.6968	5.3944	39.1357	-121.638
120101	364	11.6961	5.39715	46.7757	-92.1392
119940	365	11.6947	5.3999	29.5585	-95.3215
119400	366	11.6902	5.40263	42.5209	-71.7717
119336	367	11.6897	5.40536	43.4199	-83.9501
119091	368	11.6876	5.40808	41.6559	-91.5304
118807	369	11.6853	5.4108	39.8321	-105.151
118110	370	11.6794	5.4135	36.6224	-121.819
118001	371	11.6784	5.4162	36.5224	-82.5452
117306	372	11.6725	5.41889	39.0871	-94.3503
116849	373	11.6686	5.42158	26.612	-81.6388
116783	374	11.6681	5.42426	32.9717	-96.7092
116713	375	11.6675	5.42693	44.0151	-92.4778
116235	376	11.6634	5.42959	37.0047	-121.586
116109	377	11.6623	5.43225	34.0739	-118.029
115963	378	11.661	5.43489	34.9413	-81.025
115513	379	11.6571	5.43754	27.9788	-82.7624
115462	380	11.6567	5.44017	32.5183	-92.0775
115352	381	11.6557	5.4428	39.161	-75.5203
115330	382	11.6556	5.44542	33.1247	-117.284
115065	383	11.6533	5.44803	35.2335	-97.3471
114964	384	11.6524	5.45064	32.4543	-99.7384
114959	385	11.6523	5.45324	39.1637	-86.5257
114546	386	11.6487	5.45584	29.4128	-94.9658
114327	387	11.6468	5.45842	33.4928	-117.132
114318	388	11.6467	5.46101	43.0961	-75.226
114225	389	11.6459	5.46358	45.5339	-94.1718
113906	390	11.6431	5.46615	37.077	-113.577
113905	391	11.6431	5.46871	40.6024	-112.001
113825	392	11.6424	5.47126	33.6667	-117.913
113750	393	11.6418	5.47381	25.9433	-80.2426
113630	394	11.6407	5.47635	42.3759	-71.1185
113124	395	11.6362	5.47889	27.9367	-82.3
113092	396	11.636	5.48141	33.9379	-118.131
112935	397	11.6346	5.48394	47.704	-116.793
112812	398	11.6335	5.48645	39.8837	-105.062
112456	399	11.6303	5.48896	42.0385	-88.3229
112145	400	11.6275	5.49146	32.7867	-115.559
112060	401	11.6268	5.49396	42.492	-92.3522
111346	402	11.6204	5.49645	42.6389	-71.3217
111053	403	11.6178	5.49894	45.5023	-122.441
110861	404	11.616	5.50141	32.9067	-80.0722
110790	405	11.6154	5.50389	34.2741	-119.231
110598	406	11.6137	5.50635	33.9566	-118.344
110473	407	11.6125	5.50881	26.2428	-80.1312
110250	408	11.6105	5.51127	39.5926	-104.867
110222	409	11.6103	5.51372	26.7469	-80.1316
110079	410	11.609	5.51616	47.9524	-122.167
110078	411	11.6089	5.51859	35.6619	-105.982
110040	412	11.6086	5.52102	37.9477	-122.339
109691	413	11.6054	5.52345	36.8277	-119.684
109608	414	11.6047	5.52587	30.1738	-95.5134
109437	415	11.6031	5.52828	40.2507	-75.6444
108872	416	11.5979	5.53069	34.7287	-77.394
108303	417	11.5927	5.53309	36.0365	-95.7809
108277	418	11.5924	5.53548	44.4877	-73.2314
107598	419	11.5862	5.53787	34.0555	-117.911
107208	420	11.5825	5.54025	37.5053	-120.859
107074	421	11.5813	5.54263	37.6863	-122.468
107068	422	11.5812	5.54501	44.82	-91.4951
106894	423	11.5796	5.54737	45.5272	-122.936
106739	424	11.5781	5.54973	33.9366	-84.3703
106279	425	11.5738	5.55209	42.4959	-96.3901
106268	426	11.5737	5.55444	39.7575	-121.815
106084	427	11.572	5.55678	33.9069	-118.083
106034	428	11.5715	5.55912	38.3755	-75.5867
106028	429	11.5715	5.56146	34.001	-117.471
106021	430	11.5714	5.56379	33.0452	-96.9823
105264	431	11.5642	5.56611	39.5419	-104.971
105149	432	11.5631	5.56843	26.0789	-80.287
104903	433	11.5608	5.57074	29.4874	-95.1087
104834	434	11.5601	5.57304	34.1879	-118.323
104748	435	11.5593	5.57535	37.5522	-122.312
104722	436	11.5591	5.57764	28.4797	-82.53
103894	437	11.5511	5.57993	32.8017	-116.96
103562	438	11.5479	5.58222	34.1175	-117.389
103349	439	11.5459	5.5845	44.0562	-121.309
103170	440	11.5441	5.58677	39.2004	-76.859
102016	441	11.5329	5.58904	38.0375	-78.4855
101886	442	11.5316	5.59131	43.8241	-91.2268
101876	443	11.5315	5.59357	31.1076	-97.3894
101568	444	11.5285	5.59582	33.1896	-117.239
101379	445	11.5266	5.59807	47.4758	-122.191
100888	446	11.5218	5.60032	39.5729	-119.716
100885	447	11.5217	5.60256	42.7677	-86.0984
100801	448	11.5209	5.60479	38.359	-121.968
100774	449	11.5206	5.60702	41.74	-111.842
100685	450	11.5198	5.60925	33.1088	-96.6735
100196	451	11.5149	5.61147	32.5192	-94.7622
